# Supplementary material for: A genome-wide scan to identify signatures of selection in two Iranian indigenous chicken ecotypes
Source: Genet Sel Evol. 2021 Sep 9;53:72. doi: 10.1186/s12711-021-00664-9 (PMC8428137; doi:10.1186/s12711-021-00664-9)
Supplement: Supplementary file 1 — Additional file 1: Table S1. Summary of the distribution of ROH lengths along the genome per animal. An excel file containing the number of ROH, total size of genome covered by ROH (kb) and average of ROH length (kb) per animal. [file 12711_2021_664_MOESM1_ESM.xlsx]

## Sheet: Sheet1
ID	Number of ROH	Total size of genome covered by ROHs(kb)	Average of ROH length (kb)	breed
166	117	68922.5	589.08	Lari
177	87	46026.6	529.04	Lari
188	144	75463.6	524.05	Lari
19	123	65901.4	535.78	Lari
20	45	85964.4	592.86	Lari
21	95	51603.4	543.19	Lari
22	117	61085.6	523.01	Lari
23	110	59852.5	544.11	Lari
24	89	45829.5	514.94	Lari
25	145	82706.3	570.39	Lari
27	90	46010.6	511.23	Lari
28	98	49110.2	501.13	Lari
29	113	58264.1	515.61	Lari
30	311	261862	842.01	Lari
31	106	54899	517.92	Lari
1	110	65132.9	592.12	Khazak
2	159	106298	668.54	Khazak
3	85	46999.3	552.93	Khazak
4	112	80392.5	717.79	Khazak
5	125	70411.6	563.29	Khazak
6	61	33370.3	547.05	Khazak
7	86	65396.7	760.43	Khazak
8	43	21717	505.05	Khazak
9	192	116540	606.98	Khazak
10	60	29822.1	497.04	Khazak
11	82	47339.7	577.31	Khazak
12	65	38518.8	592.6	Khazak
13	75	42670.3	568.94	Khazak
14	96	36513.6	661.6	Khazak
15	51	24687.3	484.07	Khazak
16	39	18526.5	475.04	Khazak
17	30	13499	449.97	Khazak
