# Supplementary material for: A genome-wide scan to identify signatures of selection in two Iranian indigenous chicken ecotypes
Source: Genet Sel Evol. 2021 Sep 9;53:72. doi: 10.1186/s12711-021-00664-9 (PMC8428137; doi:10.1186/s12711-021-00664-9)
Supplement: Supplementary file 2 — Additional file 2: Table S2. List of candidate genes that overlap with regions identified by the CLR method in the Lari and Khazak ecotypes. [file 12711_2021_664_MOESM2_ESM.xlsx]

## Sheet: Sheet1
Chr	Gene ID	Gene name	Gene start (bp)	Gene end (bp)	Gene type	Gene description	Breed
1	ENSGALG00000006560	SEMA3A	9343631	9514699	protein_coding	semaphorin 3A [Source:NCBI gene;Acc:395825]	Khazak
1	ENSGALG00000011269	EPYC	43956041	43978617	protein_coding	epiphycan [Source:NCBI gene;Acc:417890]	Lari
1	ENSGALG00000011270	KERA	44000044	44009051	protein_coding	keratocan [Source:NCBI gene;Acc:373995]	Lari
1	ENSGALG00000012559	LARGE1	52678868	52954337	protein_coding	LARGE xylosyl- and glucuronyltransferase 1 [Source:NCBI gene;Acc:418062]	Lari
1	ENSGALG00000014218	PHF21B	69921526	69983708	protein_coding	PHD finger protein 21B [Source:NCBI gene;Acc:427935]	Khazak
1	ENSGALG00000014228	SMC1B	70362862	70398886	protein_coding	structural maintenance of chromosomes 1B [Source:NCBI gene;Acc:418243]	Khazak
1	ENSGALG00000014232	RIBC2	70399298	70413365	protein_coding	RIB43A domain with coiled-coils 1 [Source:NCBI gene;Acc:418244]	Khazak
1	ENSGALG00000014233	FBLN1	70452867	70534884	protein_coding	fibulin 1 [Source:NCBI gene;Acc:373979]	Khazak
1	ENSGALG00000014234	ATXN10	70567704	70663626	protein_coding	ataxin 10 [Source:NCBI gene;Acc:418245]	Khazak
1	ENSGALG00000015006	MAB21L3	81097708	81108336	protein_coding	mab-21 like 3 [Source:NCBI gene;Acc:770247]	Khazak
1	ENSGALG00000015016	SLC22A15	81130221	81161028	protein_coding	solute carrier family 22 member 15 [Source:NCBI gene;Acc:418336]	Khazak
1	ENSGALG00000016224	MAOA	112604059	112660963	protein_coding	monoamine oxidase A [Source:NCBI gene;Acc:418563]	Lari, Khazak
1	ENSGALG00000016288	IL1RAPL1	117527572	118143733	protein_coding	interleukin 1 receptor accessory protein like 1 [Source:NCBI gene;Acc:427993]	Khazak
1	ENSGALG00000017181	DCUN1D5	183673256	183686237	protein_coding	defective in cullin neddylation 1 domain containing 5 [Source:NCBI gene;Acc:418980]	Lari
1	ENSGALG00000017183	MMP13	183730975	183738566	protein_coding	matrix metallopeptidase 13 [Source:NCBI gene;Acc:395683]	Lari
1	ENSGALG00000019060	MMP27	183804597	183812551	protein_coding	matrix metallopeptidase 27 [Source:NCBI gene;Acc:395850]	Lari
1	ENSGALG00000019061	MMP1	183793774	183800290	protein_coding	matrix metallopeptidase 1 [Source:NCBI gene;Acc:418982]	Lari
1	ENSGALG00000019063	MMP10	183766300	183772932	protein_coding	matrix metallopeptidase 10 [Source:NCBI gene;Acc:418981]	Lari
1	ENSGALG00000019261	ARHGAP8	69831525	69908956	protein_coding	Rho GTPase activating protein 8 [Source:NCBI gene;Acc:418239]	Khazak
1	ENSGALG00000026297		183777824	183787626	protein_coding	matrix metallopeptidase 3 [Source:NCBI gene;Acc:428086]	Lari
1	ENSGALG00000028743		82528080	82528223	misc_RNA		Lari
1	ENSGALG00000029616	HCFC2	54651418	54674159	protein_coding	host cell factor C2 [Source:NCBI gene;Acc:418083]	Lari
1	ENSGALG00000029746	NT5DC3	54748399	54768748	protein_coding	5'-nucleotidase domain containing 3 [Source:NCBI gene;Acc:427914]	Lari
1	ENSGALG00000029796		26308146	26460661	lncRNA		Lari
1	ENSGALG00000030933	C1H12ORF73	54703831	54705113	protein_coding	chromosome 1 open reading frame, human C12orf73 [Source:NCBI gene;Acc:772057]	Lari
1	ENSGALG00000031457	TDG	54693128	54704028	protein_coding	thymine DNA glycosylase [Source:NCBI gene;Acc:395510]	Lari
1	ENSGALG00000032247	ATP1A1	81030190	81054213	protein_coding	ATPase Na+/K+ transporting subunit alpha 1 [Source:NCBI gene;Acc:396530]	Khazak
1	ENSGALG00000033432	NHLH2	81203444	81204741	protein_coding	nescient helix-loop-helix 2 [Source:NCBI gene;Acc:395578]	Khazak
1	ENSGALG00000033789	HSP90B1	54708818	54718953	protein_coding	heat shock protein 90 beta family member 1 [Source:NCBI gene;Acc:374163]	Lari
1	ENSGALG00000034078	GLT8D2	54676399	54693423	protein_coding	glycosyltransferase 8 domain containing 2 [Source:NCBI gene;Acc:418085]	Lari
1	ENSGALG00000035345	TXNRD1	54584006	54620980	protein_coding	thioredoxin reductase 1 [Source:NCBI gene;Acc:418082]	Lari
1	ENSGALG00000037273		183720748	183721251	protein_coding		Lari
1	ENSGALG00000038027	gga-mir-7449	183663966	183664033	miRNA	gga-mir-7449 [Source:miRBase;Acc:MI0024117]	Lari
1	ENSGALG00000039245	STAB2	54771871	54848374	protein_coding	stabilin 2 [Source:NCBI gene;Acc:418089]	Lari
1	ENSGALG00000040620	LSAMP	82041116	83002376	protein_coding	limbic system-associated membrane protein [Source:NCBI gene;Acc:395687]	Lari
1	ENSGALG00000041193	NFYB	54631916	54646904	protein_coding	Nuclear transcription factor Y subunit beta [Source:UniProtKB/Swiss-Prot;Acc:P25207]	Lari
1	ENSGALG00000041814	DYNC2H1	183536862	183673100	protein_coding	dynein cytoplasmic 2 heavy chain 1 [Source:NCBI gene;Acc:418979]	Lari
1	ENSGALG00000047040		70001581	70006787	lncRNA		Khazak
1	ENSGALG00000047522		162459409	162462372	lncRNA		Khazak
1	ENSGALG00000048037	gga-mir-7450	54733929	54733982	miRNA	gga-mir-7450 [Source:miRBase;Acc:MI0024118]	Lari
1	ENSGALG00000048464		43906792	43914560	lncRNA		Lari
1	ENSGALG00000049642		161568674	161569825	protein_coding		Khazak
1	ENSGALG00000049834		54738728	54738781	miRNA		Lari
1	ENSGALG00000051076	gga-mir-7450	54743521	54743574	miRNA	gga-mir-7450 [Source:miRBase;Acc:MI0024118]	Lari
1	ENSGALG00000051528		54732485	54743040	lncRNA		Lari
1	ENSGALG00000051610		52996174	53012023	lncRNA		Lari
1	ENSGALG00000052465		43767440	43799529	lncRNA		Lari
1	ENSGALG00000052790		37151606	37165879	lncRNA		Lari
1	ENSGALG00000052974		161635590	161636837	protein_coding		Khazak
1	ENSGALG00000053114		26112068	26239455	protein_coding		Lari
1	ENSGALG00000053632		80976111	81001888	lncRNA		Khazak
1	ENSGALG00000053735		70450458	70453343	lncRNA		Khazak
1	ENSGALG00000053772		72542763	72640147	lncRNA		Khazak
1	ENSGALG00000053839		112625694	112629132	lncRNA		Lari, Khazak
1	ENSGALG00000053906		161427435	161432462	lncRNA		Khazak
1	ENSGALG00000054051		160020923	160265273	lncRNA		Lari
1	ENSGALG00000054230		43765158	43835730	lncRNA		Lari
2	ENSGALG00000007547	ABI1	16014648	16093019	protein_coding	abl interactor 1 [Source:NCBI gene;Acc:420489]	Lari
2	ENSGALG00000007559	PDSS1	16094674	16116800	protein_coding	prenyl (decaprenyl) diphosphate synthase, subunit 1 [Source:NCBI gene;Acc:420490]	Lari
2	ENSGALG00000007564		16116859	16140069	protein_coding	UPF0061 protein xcc-b100_1894-like [Source:NCBI gene;Acc:420491]	Lari
2	ENSGALG00000007579	APBB1IP	16143077	16201613	protein_coding	amyloid beta precursor protein binding family B member 1 interacting protein [Source:NCBI gene;Acc:420492]	Lari
2	ENSGALG00000009509	CALCR	23060807	23197789	protein_coding	calcitonin receptor [Source:NCBI gene;Acc:428425]	Khazak
2	ENSGALG00000009512	TFPI2	23301645	23311143	protein_coding	tissue factor pathway inhibitor 2 [Source:NCBI gene;Acc:420561]	Khazak
2	ENSGALG00000010792	AGMO	27838091	28021352	protein_coding	alkylglycerol monooxygenase [Source:NCBI gene;Acc:772374]	Lari
2	ENSGALG00000010794	MEOX2	28039372	28092164	protein_coding	mesenchyme homeobox 2 [Source:NCBI gene;Acc:374137]	Lari
2	ENSGALG00000010795	CRPPA	28279818	28389303	protein_coding	isoprenoid synthase domain containing [Source:NCBI gene;Acc:420591]	Lari
2	ENSGALG00000010803		28390438	28452815	protein_coding	leucine rich repeat containing 72 [Source:NCBI gene;Acc:420592]	Lari
2	ENSGALG00000010840	SNX13	28965435	29025740	protein_coding	sorting nexin 13 [Source:NCBI gene;Acc:420598]	Lari
2	ENSGALG00000010854		29076224	29386193	protein_coding	histone deacetylase 9 [Source:NCBI gene;Acc:420599]	Lari
2	ENSGALG00000012702	JARID2	61065775	61271210	protein_coding	jumonji and AT-rich interaction domain containing 2 [Source:NCBI gene;Acc:420839]	Lari
2	ENSGALG00000012703	DTNBP1	61271949	61340803	protein_coding	dystrobrevin binding protein 1 [Source:NCBI gene;Acc:420840]	Lari
2	ENSGALG00000012739	HIVEP1	62710582	62820321	protein_coding	human immunodeficiency virus type I enhancer binding protein 1 [Source:NCBI gene;Acc:420856]	Khazak
2	ENSGALG00000012747	NEDD9	63027555	63115283	protein_coding	neural precursor cell expressed, developmentally down-regulated 9 [Source:NCBI gene;Acc:395736]	Khazak
2	ENSGALG00000012748	ELOVL2	63142207	63181112	protein_coding	ELOVL fatty acid elongase 2 [Source:NCBI gene;Acc:420858]	Khazak
2	ENSGALG00000013753	DOK6	93727152	93971533	protein_coding	docking protein 6 [Source:NCBI gene;Acc:421025]	Lari
2	ENSGALG00000013817	SPIRE1	97073307	97195740	protein_coding	spire type actin nucleation factor 1 [Source:NCBI gene;Acc:421033]	Khazak
2	ENSGALG00000013830	PRELID3A	97199690	97210085	protein_coding	PRELI domain containing 3A [Source:NCBI gene;Acc:421035]	Khazak
2	ENSGALG00000013858	CEP76	97057241	97071814	protein_coding	centrosomal protein 76 [Source:NCBI gene;Acc:421039]	Khazak
2	ENSGALG00000013863	PSMG2	97037931	97057122	protein_coding	proteasome assembly chaperone 2 [Source:NCBI gene;Acc:421040]	Khazak
2	ENSGALG00000013867	PTPN2	97013090	97047494	protein_coding	protein tyrosine phosphatase, non-receptor type 2 [Source:NCBI gene;Acc:396409]	Khazak
2	ENSGALG00000013872	SEH1L	96985906	96998514	protein_coding	SEH1 like nucleoporin [Source:NCBI gene;Acc:100859886]	Khazak
2	ENSGALG00000019570	C1orf145	63035106	63135497	protein_coding	chromosome 1 open reading frame 145 [Source:NCBI gene;Acc:770433]	Khazak
2	ENSGALG00000024485	BET1	23396962	23403111	protein_coding	Bet1 golgi vesicular membrane trafficking protein [Source:NCBI gene;Acc:420563]	Khazak
2	ENSGALG00000025218	gga-mir-1681	93963187	93963286	miRNA	gga-mir-1681 [Source:miRBase;Acc:MI0007415]	Lari
2	ENSGALG00000027900	5S_rRNA	28129143	28129253	rRNA	5S ribosomal RNA [Source:RFAM;Acc:RF00001]	Lari
2	ENSGALG00000032683	ADTRP	62886571	62917186	protein_coding	androgen dependent TFPI regulating protein [Source:NCBI gene;Acc:771464]	Khazak
2	ENSGALG00000033179	TGFBR1	55933772	55966769	protein_coding	transforming growth factor beta receptor 1 [Source:NCBI gene;Acc:374094]	Lari
2	ENSGALG00000033561	DGKB	27388794	27720368	protein_coding	diacylglycerol kinase beta [Source:NCBI gene;Acc:772367]	Lari
2	ENSGALG00000034119		55820349	55923163	protein_coding	collagen type XV alpha 1 chain [Source:NCBI gene;Acc:420803]	Lari
2	ENSGALG00000035393	LRRC14B	55800159	55802701	protein_coding	leucine rich repeat containing 14B [Source:NCBI gene;Acc:428472]	Lari
2	ENSGALG00000035504	ETV1	27273383	27337505	protein_coding	ETS variant 1 [Source:NCBI gene;Acc:395748]	Lari
2	ENSGALG00000035854		41532339	41538738	protein_coding		Lari
2	ENSGALG00000035994		23309985	23395584	protein_coding	probable acyl coa dehydrogenase 6-like [Source:NCBI gene;Acc:420562]	Khazak
2	ENSGALG00000036829	RECK	55980846	56043283	protein_coding	reversion inducing cysteine rich protein with kazal motifs [Source:NCBI gene;Acc:420804]	Lari
2	ENSGALG00000036836	SOSTDC1	28399735	28403638	protein_coding	sclerostin domain containing 1 [Source:NCBI gene;Acc:378800]	Lari
2	ENSGALG00000037014	TSNARE1	146916969	147397126	protein_coding	t-SNARE domain containing 1 [Source:NCBI gene;Acc:420304]	Lari, Khazak
2	ENSGALG00000039337	SH3BP5	41391821	41434407	protein_coding	SH3 domain binding protein 5 [Source:NCBI gene;Acc:420682]	Lari
2	ENSGALG00000040917	PIK3R4	41543820	41566508	protein_coding	phosphoinositide-3-kinase regulatory subunit 4 [Source:NCBI gene;Acc:428449]	Lari
2	ENSGALG00000041731	CAPN7	41440864	41464606	protein_coding	calpain 7 [Source:NCBI gene;Acc:420683]	Lari
2	ENSGALG00000043637		25813055	25858502	lncRNA		Lari
2	ENSGALG00000047173		29036361	29039287	lncRNA		Lari
2	ENSGALG00000047341		41502573	41507421	protein_coding		Lari
2	ENSGALG00000047663		41515331	41521079	protein_coding		Lari
2	ENSGALG00000049104		25977713	26003083	lncRNA		Lari
2	ENSGALG00000049299	TMEM170B	62951146	62972331	protein_coding	transmembrane protein 170B [Source:NCBI gene;Acc:420857]	Khazak
2	ENSGALG00000049403		29196272	29224257	lncRNA		Lari
2	ENSGALG00000050083	SYCP2L	63188633	63211560	protein_coding	synaptonemal complex protein 2 like [Source:NCBI gene;Acc:771534]	Khazak
2	ENSGALG00000050418		23270951	23301320	lncRNA		Khazak
2	ENSGALG00000051058		62825995	62830623	lncRNA		Khazak
2	ENSGALG00000051319		97175086	97175139	miRNA		Khazak
2	ENSGALG00000051512		27833369	27838062	lncRNA		Lari
2	ENSGALG00000052129		27200313	27240938	lncRNA		Lari
2	ENSGALG00000052604		41438871	41443278	protein_coding		Lari
2	ENSGALG00000053313		93238821	93239957	protein_coding		Khazak
2	ENSGALG00000053853		27744656	27785666	lncRNA		Lari
2	ENSGALG00000053956		63106767	63106812	miRNA		Khazak
2	ENSGALG00000054423		41469751	41476937	lncRNA		Lari
2	ENSGALG00000054462		16003251	16009909	lncRNA		Lari
2	ENSGALG00000054958		28114731	28193863	lncRNA		Lari
3	ENSGALG00000008778	SPRED2	10658095	10707270	protein_coding	sprouty related EVH1 domain containing 2 [Source:NCBI gene;Acc:421271]	Lari
3	ENSGALG00000008779	ACTR2	10612572	10632536	protein_coding	ARP2 actin related protein 2 homolog [Source:NCBI gene;Acc:396147]	Lari
3	ENSGALG00000009073	PSEN2	12595835	12614895	protein_coding	presenilin 2 (Alzheimer disease 4) [Source:NCBI gene;Acc:374188]	Khazak
3	ENSGALG00000009082	COQ8A	12555719	12587558	protein_coding	coenzyme Q8A [Source:NCBI gene;Acc:416745]	Khazak
3	ENSGALG00000009158	CDC42BPA	12391368	12550464	protein_coding	CDC42 binding protein kinase alpha [Source:NCBI gene;Acc:416746]	Khazak
3	ENSGALG00000009915	EML4	23698626	23850581	protein_coding	echinoderm microtubule associated protein like 4 [Source:NCBI gene;Acc:771345]	Khazak
3	ENSGALG00000012971	CCDC170	49020942	49053025	protein_coding	coiled-coil domain containing 170 [Source:NCBI gene;Acc:421639]	Khazak
3	ENSGALG00000012973	ESR1	49053965	49241576	protein_coding	estrogen receptor 1 [Source:NCBI gene;Acc:396099]	Khazak
3	ENSGALG00000013505		49258198	49530795	protein_coding	spectrin repeat containing, nuclear envelope 1 [Source:NCBI gene;Acc:421640]	Khazak
3	ENSGALG00000013710	SNX9	51808003	51861928	protein_coding	sorting nexin 9 [Source:NCBI gene;Acc:421654]	Lari
3	ENSGALG00000013727	SYNJ2	51874584	51938032	protein_coding	synaptojanin 2 [Source:NCBI gene;Acc:421656]	Lari
3	ENSGALG00000013732	SERAC1	51949090	51963080	protein_coding	serine active site containing 1 [Source:NCBI gene;Acc:421657]	Lari
3	ENSGALG00000013733	GTF2H5	51964607	51969192	protein_coding	general transcription factor IIH subunit 5 [Source:NCBI gene;Acc:769754]	Lari
3	ENSGALG00000013956	MYB	55778483	55804513	protein_coding	MYB proto-oncogene, transcription factor [Source:NCBI gene;Acc:396244]	Lari, Khazak
3	ENSGALG00000013962	HBS1L	55846631	55911966	protein_coding	HBS1 like translational GTPase [Source:NCBI gene;Acc:421694]	Lari, Khazak
3	ENSGALG00000013969	ALDH8A1	55914705	55924998	protein_coding	aldehyde dehydrogenase 8 family member A1 [Source:NCBI gene;Acc:421695]	Lari, Khazak
3	ENSGALG00000015061	CDC40	66629521	66666402	protein_coding	cell division cycle 40 [Source:NCBI gene;Acc:421760]	Lari
3	ENSGALG00000015066	WASF1	66714941	66745219	protein_coding	WAS protein family member 1 [Source:NCBI gene;Acc:421761]	Lari
3	ENSGALG00000015068	GPR6	66764729	66766028	protein_coding	G protein-coupled receptor 6 [Source:HGNC Symbol;Acc:HGNC:4515]	Lari
3	ENSGALG00000015070	FIG4	66793642	66860116	protein_coding	FIG4 phosphoinositide 5-phosphatase [Source:NCBI gene;Acc:421762]	Lari
3	ENSGALG00000015415	HACE1	69023777	69068018	protein_coding	HECT domain and ankyrin repeat containing E3 ubiquitin protein ligase 1 [Source:NCBI gene;Acc:421788]	Khazak
3	ENSGALG00000016300	TINAG	87866280	87910198	protein_coding	tubulointerstitial nephritis antigen [Source:NCBI gene;Acc:421888]	Khazak
3	ENSGALG00000016301		87917091	88015595	protein_coding	muscular LMNA interacting protein [Source:NCBI gene;Acc:421889]	Khazak
3	ENSGALG00000016680	TFAP2B	108221189	108246601	protein_coding	transcription factor AP-2 beta [Source:NCBI gene;Acc:395713]	Khazak
3	ENSGALG00000019842	TFAP2D	108267469	108317357	protein_coding	transcription factor AP-2 delta [Source:NCBI gene;Acc:771525]	Khazak
3	ENSGALG00000026322	ARMT1	48996729	49002709	protein_coding	acidic residue methyltransferase 1 [Source:NCBI gene;Acc:421637]	Khazak
3	ENSGALG00000027518	gga-mir-6711	10670111	10670220	miRNA	gga-mir-6711 [Source:miRBase;Acc:MI0022533]	Lari
3	ENSGALG00000027797		1312902	1313004	snoRNA		Lari
3	ENSGALG00000029961	gga-mir-6582	57371166	57371270	miRNA	gga-mir-6582 [Source:miRBase;Acc:MI0022401]	Khazak
3	ENSGALG00000034397		57282901	57314067	protein_coding	ectonucleotide pyrophosphatase/phosphodiesterase 1 [Source:HGNC Symbol;Acc:HGNC:3356]	Khazak
3	ENSGALG00000037249	KCNQ5	81557621	81816578	protein_coding	potassium voltage-gated channel subfamily Q member 5 [Source:NCBI gene;Acc:421866]	Lari
3	ENSGALG00000037377	TULP4	52002017	52109904	protein_coding	tubby like protein 4 [Source:NCBI gene;Acc:421658]	Lari
3	ENSGALG00000037402	NOV	57245588	57248925	protein_coding	nephroblastoma overexpressed [Source:NCBI gene;Acc:374135]	Khazak
3	ENSGALG00000037587	ENPP3	57331049	57364433	protein_coding	ectonucleotide pyrophosphatase/phosphodiesterase 3 [Source:NCBI gene;Acc:426928]	Khazak
3	ENSGALG00000038476	PRDM13	71386671	71392382	protein_coding	PR/SET domain 13 [Source:NCBI gene;Acc:107053098]	Khazak
3	ENSGALG00000040607	MED23	57369361	57403385	protein_coding	mediator complex subunit 23 [Source:HGNC Symbol;Acc:HGNC:2372]	Khazak
3	ENSGALG00000041120	METTL24	66578513	66621450	protein_coding	methyltransferase like 24 [Source:NCBI gene;Acc:421758]	Lari
3	ENSGALG00000041688		69150141	69190801	lncRNA		Khazak
3	ENSGALG00000046883		23893915	23904819	lncRNA		Khazak
3	ENSGALG00000047251		57192684	57201199	lncRNA		Khazak
3	ENSGALG00000047589		108216114	108221322	protein_coding		Khazak
3	ENSGALG00000047643		23909997	23935483	lncRNA		Khazak
3	ENSGALG00000047819		10755194	10758320	lncRNA		Lari
3	ENSGALG00000048404		66780983	66781040	miRNA		Lari
3	ENSGALG00000049067		81931451	81939826	protein_coding	regulating synaptic membrane exocytosis 1 [Source:NCBI gene;Acc:421867]	Lari
3	ENSGALG00000049183		81834045	81840842	lncRNA		Lari
3	ENSGALG00000049936		87823140	87830131	lncRNA		Khazak
3	ENSGALG00000050287		55944935	55958921	lncRNA		Lari, Khazak
3	ENSGALG00000050652		12421637	12422683	pseudogene		Khazak
3	ENSGALG00000050716		81887066	81893671	lncRNA		Lari
3	ENSGALG00000052155		1316920	1384365	lncRNA		Lari
3	ENSGALG00000052601		51943206	51945467	protein_coding		Lari
3	ENSGALG00000052817		69303469	69317392	lncRNA		Khazak
3	ENSGALG00000052874		57199215	57206438	lncRNA		Khazak
3	ENSGALG00000052928		71272212	71273252	protein_coding		Khazak
3	ENSGALG00000052970		81969242	82001392	protein_coding		Lari
3	ENSGALG00000053065		81827524	81869895	lncRNA		Lari
3	ENSGALG00000053695		81801628	81811746	lncRNA		Lari
3	ENSGALG00000053732		23953146	23967836	lncRNA		Khazak
3	ENSGALG00000053985		55982310	56044954	lncRNA		Lari, Khazak
3	ENSGALG00000054059		57263443	57285086	protein_coding		Khazak
3	ENSGALG00000054574		71284044	71293065	lncRNA		Khazak
3	ENSGALG00000054777		10755194	10775470	lncRNA		Lari
3	ENSGALG00000055124		10594559	10612508	lncRNA		Lari
4	ENSGALG00000010878	USO1	44783153	44809209	protein_coding	USO1 vesicle transport factor [Source:NCBI gene;Acc:422575]	Khazak
4	ENSGALG00000010882	G3BP2	44809823	44833268	protein_coding	G3BP stress granule assembly factor 2 [Source:NCBI gene;Acc:422576]	Khazak
4	ENSGALG00000010885	BMP2K	44872836	44933275	protein_coding	BMP2 inducible kinase [Source:NCBI gene;Acc:422578]	Khazak
4	ENSGALG00000010886	PAQR3	44937045	44941626	protein_coding	progestin and adipoQ receptor family member 3 [Source:NCBI gene;Acc:770386]	Khazak
4	ENSGALG00000011994	SYNPO2	54815201	54903904	protein_coding	synaptopodin 2 [Source:NCBI gene;Acc:428768]	Khazak
4	ENSGALG00000011998	SEC24D	54919270	54969961	protein_coding	SEC24 homolog D, COPII coat complex component [Source:NCBI gene;Acc:422683]	Khazak
4	ENSGALG00000012000	METTL14	54976336	54999992	protein_coding	methyltransferase like 14 [Source:NCBI gene;Acc:422684]	Khazak
4	ENSGALG00000027179	gga-mir-6632	44824491	44824600	miRNA	gga-mir-6632 [Source:miRBase;Acc:MI0022451]	Khazak
4	ENSGALG00000035886		27570893	27607864	lncRNA		Lari, Khazak
4	ENSGALG00000047301		54846089	54873684	lncRNA		Khazak
4	ENSGALG00000048110		22603294	22610157	lncRNA		Khazak
4	ENSGALG00000050421		27786782	27796580	lncRNA		Lari, Khazak
4	ENSGALG00000051769		22385791	22469466	lncRNA		Khazak
4	ENSGALG00000051799		48466781	48809602	lncRNA		Khazak
4	ENSGALG00000051820		27778053	27788051	lncRNA		Lari, Khazak
4	ENSGALG00000051952		22421409	22508194	lncRNA		Khazak
4	ENSGALG00000052124		44961250	44962760	lncRNA		Khazak
4	ENSGALG00000052549		44835623	44840720	lncRNA		Khazak
4	ENSGALG00000053710		48400761	48450111	lncRNA		Khazak
5	ENSGALG00000007817	EHF	18995653	19029466	protein_coding	ETS homologous factor [Source:NCBI gene;Acc:425791]	Lari, Khazak
5	ENSGALG00000009320	PSEN1	26593233	26614911	protein_coding	presenilin 1 [Source:NCBI gene;Acc:373977]	Lari
5	ENSGALG00000009332		26616754	26624529	protein_coding		Lari
5	ENSGALG00000009338	ZFYVE1	26653986	26676965	protein_coding	zinc finger FYVE-type containing 1 [Source:NCBI gene;Acc:423252]	Lari
5	ENSGALG00000009345		26683296	26695692	protein_coding	DDB1 and CUL4 associated factor 4 like 2 [Source:NCBI gene;Acc:423253]	Lari
5	ENSGALG00000009352	DPF3	26716366	26875132	protein_coding	double PHD fingers 3 [Source:NCBI gene;Acc:395351]	Lari
5	ENSGALG00000010572	TSHR	40973189	41020852	protein_coding	thyroid stimulating hormone receptor [Source:NCBI gene;Acc:428900]	Lari
5	ENSGALG00000010576	GTF2A1	41030173	41056607	protein_coding	general transcription factor IIA subunit 1 [Source:NCBI gene;Acc:423389]	Lari
5	ENSGALG00000010579	STON2	41075417	41130702	protein_coding	stonin 2 [Source:NCBI gene;Acc:423390]	Lari
5	ENSGALG00000010581	SEL1L	41149257	41176115	protein_coding	SEL1L ERAD E3 ligase adaptor subunit [Source:NCBI gene;Acc:423391]	Lari
5	ENSGALG00000010589	FLRT2	42391306	42393294	protein_coding	fibronectin leucine rich transmembrane protein 2 [Source:NCBI gene;Acc:428901]	Lari
5	ENSGALG00000011609		18899233	18904487	protein_coding		Lari
5	ENSGALG00000027255	NRXN3	39775061	40667438	protein_coding	neurexin 3 [Source:NCBI gene;Acc:423385]	Khazak
5	ENSGALG00000030187	CAT	18920696	18939330	protein_coding	catalase [Source:NCBI gene;Acc:423600]	Lari
5	ENSGALG00000031286	APIP	19085949	19098880	protein_coding	APAF1 interacting protein [Source:NCBI gene;Acc:428860]	Khazak
5	ENSGALG00000031862	BCL11B	47979726	48071473	protein_coding	B-cell CLL/lymphoma 11B [Source:NCBI gene;Acc:423444]	Lari
5	ENSGALG00000033753	PDHX	19099003	19134736	protein_coding	pyruvate dehydrogenase complex component X [Source:NCBI gene;Acc:423154]	Khazak
5	ENSGALG00000035807		42320487	42342961	lncRNA		Lari
5	ENSGALG00000035867	ELF5	18954568	18964262	protein_coding	E74 like ETS transcription factor 5 [Source:NCBI gene;Acc:428859]	Lari
5	ENSGALG00000037220	ASTL	22587180	22599063	protein_coding	astacin like metalloendopeptidase [Source:NCBI gene;Acc:423176]	Khazak
5	ENSGALG00000037968	API5	21645014	21658978	protein_coding	apoptosis inhibitor 5 [Source:NCBI gene;Acc:423168]	Khazak
5	ENSGALG00000039080	CD44	19191268	19248208	protein_coding	CD44 molecule (Indian blood group) [Source:NCBI gene;Acc:395666]	Khazak
5	ENSGALG00000039558	TTC17	21660460	21713198	protein_coding	tetratricopeptide repeat domain 17 [Source:NCBI gene;Acc:423167]	Khazak
5	ENSGALG00000046872		21753612	21753694	miRNA	microRNA 129-2 [Source:HGNC Symbol;Acc:HGNC:31513]	Khazak
5	ENSGALG00000046941		40576288	40580518	lncRNA		Khazak
5	ENSGALG00000047061		18818960	18869117	protein_coding		Lari
5	ENSGALG00000047413		40983990	41001214	lncRNA		Lari
5	ENSGALG00000047486		26626176	26650517	protein_coding		Lari
5	ENSGALG00000050338		19035013	19038827	lncRNA		Khazak
5	ENSGALG00000051090		21761765	21767877	lncRNA		Khazak
5	ENSGALG00000051618		21594847	21607735	lncRNA		Khazak
5	ENSGALG00000052351		22766380	22796280	lncRNA		Khazak
5	ENSGALG00000052516		47748933	47862727	lncRNA		Lari
5	ENSGALG00000053642		41176976	41341484	lncRNA		Lari
5	ENSGALG00000053935		21749609	21752310	lncRNA		Khazak
7	ENSGALG00000002789	MAP2	2471804	2577364	protein_coding	microtubule associated protein 2 [Source:NCBI gene;Acc:424001]	Khazak
7	ENSGALG00000008454	NOP58	11777039	11801661	protein_coding	NOP58 ribonucleoprotein [Source:NCBI gene;Acc:424087]	Lari
7	ENSGALG00000008459	BMPR2	11821550	11916693	protein_coding	bone morphogenetic protein receptor type 2 [Source:NCBI gene;Acc:374147]	Lari
7	ENSGALG00000008466		11936941	11952247	protein_coding	family with sequence similarity 117 member B [Source:NCBI gene;Acc:424088]	Lari
7	ENSGALG00000008470	WDR12	11973780	11981643	protein_coding	WD repeat domain 12 [Source:NCBI gene;Acc:424089]	Lari
7	ENSGALG00000008474	CARF	11985951	12007348	protein_coding	calcium responsive transcription factor [Source:NCBI gene;Acc:424090]	Lari
7	ENSGALG00000011128	PSMD14	21375858	21422146	protein_coding	proteasome 26S subunit, non-ATPase 14 [Source:NCBI gene;Acc:424189]	Khazak
7	ENSGALG00000030032	SLC4A10	21180845	21299422	protein_coding	solute carrier family 4 member 10 [Source:NCBI gene;Acc:424188]	Khazak
7	ENSGALG00000036378	TBR1	21367600	21373226	protein_coding	T-box, brain, 1 [Source:NCBI gene;Acc:429029]	Khazak
7	ENSGALG00000041563	UNC80	2587734	2706504	protein_coding	unc-80 homolog, NALCN activator [Source:NCBI gene;Acc:424003]	Khazak
7	ENSGALG00000049421		11952761	11953715	protein_coding		Lari
7	ENSGALG00000049558		21315646	21356372	lncRNA		Khazak
7	ENSGALG00000049791		9091370	9096686	lncRNA		Lari
7	ENSGALG00000052219		11816674	11819351	lncRNA		Lari
7	ENSGALG00000052239		9155616	9203178	lncRNA		Lari
7	ENSGALG00000052248		8993951	9005769	lncRNA		Lari
7	ENSGALG00000053947		9120878	9158810	lncRNA		Lari
8	ENSGALG00000047348		9152492	9152713	pseudogene		Lari, Khazak
8	ENSGALG00000047655		9084691	9103849	lncRNA		Lari, Khazak
8	ENSGALG00000054728		9109873	9116475	lncRNA		Lari, Khazak
9	ENSGALG00000040938	NLGN1	18880997	19157283	protein_coding	neuroligin 1 [Source:NCBI gene;Acc:424980]	Lari
11	ENSGALG00000002237	ATP6V0D1	1372530	1396927	protein_coding	ATPase H+ transporting V0 subunit d1 [Source:NCBI gene;Acc:415674]	Lari
11	ENSGALG00000002244	AGRP	1397797	1400275	protein_coding	agouti related neuropeptide [Source:NCBI gene;Acc:427535]	Lari
11	ENSGALG00000002247	SETD6	1407170	1411255	protein_coding	SET domain containing 6 [Source:NCBI gene;Acc:101750922]	Lari
11	ENSGALG00000002301	CNOT1	1413189	1466512	protein_coding	CCR4-NOT transcription complex subunit 1 [Source:NCBI gene;Acc:100858397]	Lari
11	ENSGALG00000002313	SLC38A7	1468224	1475359	protein_coding	solute carrier family 38 member 7 [Source:NCBI gene;Acc:107052162]	Lari
11	ENSGALG00000002321	GOT2	1474237	1485084	protein_coding	glutamic-oxaloacetic transaminase 2 [Source:NCBI gene;Acc:396533]	Lari
11	ENSGALG00000002356	CMTR2	1510105	1514127	protein_coding	cap methyltransferase 2 [Source:NCBI gene;Acc:427537]	Lari
11	ENSGALG00000002407	HYDIN	1545435	1649122	protein_coding	HYDIN, axonemal central pair apparatus protein [Source:NCBI gene;Acc:427538]	Lari
11	ENSGALG00000003323	NECAB2	2532308	2633462	protein_coding	N-terminal EF-hand calcium binding protein 2 [Source:NCBI gene;Acc:415705]	Khazak
11	ENSGALG00000004532	ZNF507	9750706	9766299	protein_coding	zinc finger protein 507 [Source:NCBI gene;Acc:415764]	Khazak
11	ENSGALG00000004559	DPY19L3	9773485	9799515	protein_coding	dpy-19 like 3 (C. elegans) [Source:NCBI gene;Acc:768782]	Khazak
11	ENSGALG00000017825		1432691	1432826	snoRNA		Lari
11	ENSGALG00000017826		1440907	1441040	snoRNA	small nucleolar RNA, H/ACA box 50A [Source:HGNC Symbol;Acc:HGNC:32643]	Lari
11	ENSGALG00000026043		1403054	1406514	protein_coding	SNF-related serine/threonine-protein kinase-like [Source:NCBI gene;Acc:100859696]	Lari
11	ENSGALG00000026903	CALB2	1487565	1492223	protein_coding	calbindin 2 [Source:NCBI gene;Acc:396255]	Lari
11	ENSGALG00000031326		1440907	1441042	snoRNA	small nucleolar RNA, H/ACA box 50A [Source:HGNC Symbol;Acc:HGNC:32643]	Lari
11	ENSGALG00000044146		1495153	1504367	protein_coding	purine nucleoside phosphorylase [Source:NCBI gene;Acc:769958]	Lari
11	ENSGALG00000044466		2644433	2658115	protein_coding	receptor-interacting serine-threonine kinase 3 [Source:NCBI gene;Acc:415708]	Khazak
11	ENSGALG00000048008		2668759	2669126	pseudogene		Khazak
11	ENSGALG00000048924		9683197	9736116	lncRNA		Khazak
11	ENSGALG00000049995		9804650	9813075	protein_coding		Khazak
11	ENSGALG00000051002		1475832	1477434	protein_coding		Lari
11	ENSGALG00000053442		9503213	9613352	lncRNA		Khazak
11	ENSGALG00000053506	gga-mir-12219	1403739	1403798	miRNA	gga-mir-12219 [Source:miRBase;Acc:MI0040671]	Lari
12	ENSGALG00000004813	IARS1	3912103	4026538	protein_coding	isoleucyl-tRNA synthetase [Source:NCBI gene;Acc:415957]	Lari
12	ENSGALG00000007431	MAGI1	14398620	14690794	protein_coding	membrane associated guanylate kinase, WW and PDZ domain containing 1 [Source:NCBI gene;Acc:416083]	Lari
12	ENSGALG00000030908		4161222	4410601	protein_coding	ATPase plasma membrane Ca2+ transporting 2 [Source:NCBI gene;Acc:415958]	Lari
12	ENSGALG00000041750	ADAMTS9	14132885	14195481	protein_coding	ADAM metallopeptidase with thrombospondin type 1 motif 9 [Source:NCBI gene;Acc:416080]	Lari
12	ENSGALG00000046813		14314909	14359106	lncRNA		Lari
12	ENSGALG00000049235		14276397	14295380	lncRNA		Lari
12	ENSGALG00000051165		14350017	14357058	lncRNA		Lari
12	ENSGALG00000052534		14245645	14260491	lncRNA		Lari
12	ENSGALG00000052595		4122829	4132947	lncRNA		Lari
12	ENSGALG00000053157		14204422	14206738	lncRNA		Lari
12	ENSGALG00000053512		14363895	14385573	lncRNA		Lari
12	ENSGALG00000054970		14298118	14346379	lncRNA		Lari
13	ENSGALG00000002080	DOCK2	4712213	4872139	protein_coding	dedicator of cytokinesis 2 [Source:NCBI gene;Acc:427612]	Khazak
13	ENSGALG00000002105	FOXI1	4697667	4701051	protein_coding	forkhead box I1 [Source:NCBI gene;Acc:427613]	Khazak
13	ENSGALG00000002113	LCP2	4598169	4629140	protein_coding	lymphocyte cytosolic protein 2 [Source:NCBI gene;Acc:395438]	Khazak
13	ENSGALG00000027809	INSYN2B	4803069	4804484	protein_coding	inhibitory synaptic factor family member 2B [Source:HGNC Symbol;Acc:HGNC:37271]	Khazak
13	ENSGALG00000052377		4687645	4692740	lncRNA		Khazak
15	ENSGALG00000002403	ULK1	2927966	2996889	protein_coding	unc-51 like autophagy activating kinase 1 [Source:NCBI gene;Acc:416800]	Lari
15	ENSGALG00000002461		3014915	3017600	protein_coding		Lari
15	ENSGALG00000002487	SFSWAP	3081466	3120971	protein_coding	splicing factor SWAP homolog [Source:NCBI gene;Acc:416802]	Lari
15	ENSGALG00000002536	STX2	3215557	3505480	protein_coding	syntaxin 2 [Source:NCBI gene;Acc:378895]	Khazak
15	ENSGALG00000002557	ADGRD1	3354437	3473621	protein_coding	adhesion G protein-coupled receptor D1 [Source:NCBI gene;Acc:416803]	Khazak
15	ENSGALG00000002569	RAN	3483355	3487600	protein_coding	RAN, member RAS oncogene family [Source:NCBI gene;Acc:396193]	Khazak
15	ENSGALG00000002579	RIMBP2	3506970	3627749	protein_coding	RIMS binding protein 2 [Source:NCBI gene;Acc:374105]	Khazak
15	ENSGALG00000048237		3121596	3138090	lncRNA		Lari
15	ENSGALG00000051105		3171246	3198993	lncRNA		Lari
20	ENSGALG00000005745	YTHDF1	8701743	8714334	protein_coding	YTH N6-methyladenosine RNA binding protein 1 [Source:NCBI gene;Acc:419238]	Lari
20	ENSGALG00000005762	BIRC7	8719016	8728781	protein_coding	baculoviral IAP repeat containing 7 [Source:NCBI gene;Acc:419239]	Lari
20	ENSGALG00000005774		8729917	8777657	protein_coding	Na+/K+ transporting ATPase interacting 4 [Source:NCBI gene;Acc:419240]	Lari
20	ENSGALG00000005781	ARFGAP1	8784838	8801814	protein_coding	ADP ribosylation factor GTPase activating protein 1 [Source:NCBI gene;Acc:419241]	Lari
20	ENSGALG00000024500	gga-mir-124a-2	8692479	8692576	miRNA	gga-mir-124a-2 [Source:miRBase;Acc:MI0008210]	Lari
20	ENSGALG00000025235	gga-mir-1746	8643767	8643866	miRNA	gga-mir-1746 [Source:miRBase;Acc:MI0007486]	Lari
20	ENSGALG00000038858	ZFP64	12991935	13000019	protein_coding	ZFP64 zinc finger protein [Source:NCBI gene;Acc:419342]	Lari
20	ENSGALG00000046924		8547949	8683946	lncRNA		Lari
20	ENSGALG00000048250		12796074	12803548	lncRNA		Lari
20	ENSGALG00000051903		8692124	8692172	miRNA		Lari
20	ENSGALG00000052427		12859990	12920745	lncRNA		Lari
20	ENSGALG00000054108		12829197	12831652	lncRNA		Lari
26	ENSGALG00000000584		380663	408134	protein_coding	protein tyrosine phosphatase, receptor type, V, pseudogene [Source:NCBI gene;Acc:421174]	Khazak
26	ENSGALG00000000606	ARL8A	355155	365068	protein_coding	ADP ribosylation factor like GTPase 8A [Source:NCBI gene;Acc:421175]	Khazak
26	ENSGALG00000000607	GPR37L1	349399	353524	protein_coding	G protein-coupled receptor 37 like 1 [Source:NCBI gene;Acc:421176]	Khazak
26	ENSGALG00000000616	ELF3	323882	327166	protein_coding	E74 like ETS transcription factor 3 [Source:NCBI gene;Acc:421177]	Khazak
26	ENSGALG00000000776	BRPF3	192701	216901	protein_coding	bromodomain and PHD finger containing, 3 [Source:NCBI gene;Acc:421182]	Lari, Khazak
26	ENSGALG00000030966	MAPK13	169877	184131	protein_coding	mitogen-activated protein kinase 13 [Source:NCBI gene;Acc:771145]	Lari
26	ENSGALG00000031301	TULP1	69390	73128	protein_coding	tubby like protein 1 [Source:NCBI gene;Acc:395321]	Lari
26	ENSGALG00000032190	MICAL1	32473	39771	protein_coding	microtubule associated monooxygenase, calponin and LIM domain containing 1 [Source:NCBI gene;Acc:429474]	Lari
26	ENSGALG00000033245	SMPD2	40921	44364	protein_coding	sphingomyelin phosphodiesterase 2 [Source:NCBI gene;Acc:770663]	Lari
26	ENSGALG00000034347	KIF21B	289608	321420	protein_coding	kinesin family member 21B [Source:NCBI gene;Acc:421178]	Khazak
26	ENSGALG00000034934	CLPS	101626	102258	protein_coding	colipase [Source:NCBI gene;Acc:771102]	Lari
26	ENSGALG00000036093	PTPN7	367531	376406	protein_coding	protein tyrosine phosphatase, non-receptor type 7 [Source:NCBI gene;Acc:770905]	Khazak
26	ENSGALG00000037546	SRPK1	108265	127274	protein_coding	SRSF protein kinase 1 [Source:NCBI gene;Acc:421185]	Lari
26	ENSGALG00000037744	CACNA1S	260153	289532	protein_coding	calcium voltage-gated channel subunit alpha1 S [Source:NCBI gene;Acc:395985]	Khazak
26	ENSGALG00000038902	PIM1	238271	241790	protein_coding	Pim-1 proto-oncogene, serine/threonine kinase [Source:NCBI gene;Acc:100858838]	Khazak
26	ENSGALG00000039130	TBC1D22B	218391	232994	protein_coding	TBC1 domain family member 22B [Source:NCBI gene;Acc:421181]	Khazak
26	ENSGALG00000039170	LHFPL5	103162	106478	protein_coding	lipoma HMGIC fusion partner-like 5 [Source:NCBI gene;Acc:378916]	Lari
26	ENSGALG00000040498	SLC26A8	130061	146496	protein_coding	solute carrier family 26 member 8 [Source:NCBI gene;Acc:771137]	Lari
26	ENSGALG00000042148	FKBP5	76711	94225	protein_coding	FK506 binding protein 5 [Source:NCBI gene;Acc:421186]	Lari
26	ENSGALG00000042833	MAPK14	148699	169260	protein_coding	mitogen-activated protein kinase 14 [Source:NCBI gene;Acc:421183]	Lari
26	ENSGALG00000043513	TEAD3	47040	65837	protein_coding	TEA domain transcription factor 3 [Source:NCBI gene;Acc:395810]	Lari
26	ENSGALG00000046261		23574	28720	protein_coding	lymphoid-restricted membrane protein-like [Source:NCBI gene;Acc:425540]	Lari
