# Supplementary material for: A genome-wide scan to identify signatures of selection in two Iranian indigenous chicken ecotypes
Source: Genet Sel Evol. 2021 Sep 9;53:72. doi: 10.1186/s12711-021-00664-9 (PMC8428137; doi:10.1186/s12711-021-00664-9)
Supplement: Supplementary file 3 — Additional file 3: Table S3. List of the genes that were identified simultaneously by at least two of the four applied methods. This table represents the identified common genes shared by at least two of the four methods used, FST, hapFLK, CLR and ROH, (L: Lari ecotype and K: Khazak ecotype). [file 12711_2021_664_MOESM3_ESM.xlsx]

## Sheet: Sheet1
Chr	Gene ID	Gene name	Gene start (bp)	Gene end (bp)	Gene type	Gene description	Method
1	ENSGALG00000048464		43906792	43914560	lncRNA		CLR-L,ROH-L
1	ENSGALG00000049053		96283635	96305765	lncRNA		Fst, ROH-L
1	ENSGALG00000051610		52996174	53012023	lncRNA		Fst, CLR-L
1	ENSGALG00000052465		43767440	43799529	lncRNA		CLR-L,ROH-L
1	ENSGALG00000052790		37151606	37165879	lncRNA		CLR-L,ROH-L
1	ENSGALG00000053735		70450458	70453343	lncRNA		Fst, CLR-K
1	ENSGALG00000054230		43765158	43835730	lncRNA		CLR-L,ROH-L
1	ENSGALG00000011269	EPYC	43956041	43978617	protein_coding	epiphycan [Source:NCBI gene;Acc:417890]	Fst, ROH-L
1	ENSGALG00000011270	KERA	44000044	44009051	protein_coding	keratocan [Source:NCBI gene;Acc:373995]	Fst, ROH-L
1	ENSGALG00000011274	DCN	44050178	44202174	protein_coding	decorin [Source:NCBI gene;Acc:417892]	Fst, ROH-L
1	ENSGALG00000012559	LARGE1	52678868	52954337	protein_coding	LARGE xylosyl- and glucuronyltransferase 1 [Source:NCBI gene;Acc:418062]	Fst, CLR-L
1	ENSGALG00000014233	FBLN1	70452867	70534884	protein_coding	fibulin 1 [Source:NCBI gene;Acc:373979]	Fst, CLR-K
1	ENSGALG00000016044	SIM2	108142878	108198091	protein_coding	SIM bHLH transcription factor 2 [Source:NCBI gene;Acc:418515]	Fst, ROH-L
1	ENSGALG00000016047	HLCS	108202036	108342302	protein_coding	holocarboxylase synthetase [Source:NCBI gene;Acc:418516]	Fst, ROH-L
1	ENSGALG00000016288	IL1RAPL1	117527572	118143733	protein_coding	interleukin 1 receptor accessory protein like 1 [Source:NCBI gene;Acc:427993]	CLR-K, ROH-L-K
2	ENSGALG00000049104		25977713	26003083	lncRNA		Fst, CLR-L,ROH-L
2	ENSGALG00000049977		119588497	119612049	lncRNA		Fst, ROH-K
2	ENSGALG00000050418		23270951	23301320	lncRNA		Fst, CLR-K
2	ENSGALG00000050841		25543150	25554298	lncRNA		Fst, ROH-L
2	ENSGALG00000051512		27833369	27838062	lncRNA		Fst, CLR-L, ROH-L
2	ENSGALG00000052129		27200313	27240938	lncRNA		CLR-L,ROH-L
2	ENSGALG00000053853		27744656	27785666	lncRNA		Fst, CLR-L,ROH-L
2	ENSGALG00000054958		28114731	28193863	lncRNA		CLR-L,ROH-L
2	ENSGALG00000051319		97175086	97175139	miRNA		Fst, CLR-K
2	ENSGALG00000008591	CACNB2	19119896	19343839	protein_coding	calcium voltage-gated channel auxiliary subunit beta 2 [Source:NCBI gene;Acc:428420]	hapFLK, CLR-L
2	ENSGALG00000009509	CALCR	23060807	23197789	protein_coding	calcitonin receptor [Source:NCBI gene;Acc:428425]	Fst, CLR-K
2	ENSGALG00000009512	TFPI2	23301645	23311143	protein_coding	tissue factor pathway inhibitor 2 [Source:NCBI gene;Acc:420561]	Fst, CLR-K
2	ENSGALG00000010718		26286162	26491943	protein_coding	thrombospondin type 1 domain containing 7A [Source:HGNC Symbol;Acc:HGNC:22207]	Fst, ROH-L-K
2	ENSGALG00000010792	AGMO	27838091	28021352	protein_coding	alkylglycerol monooxygenase [Source:NCBI gene;Acc:772374]	Fst, CLR-L, ROH-L
2	ENSGALG00000010794	MEOX2	28039372	28092164	protein_coding	mesenchyme homeobox 2 [Source:NCBI gene;Acc:374137]	Fst, CLR-L, ROH-L
2	ENSGALG00000010795	CRPPA	28279818	28389303	protein_coding	isoprenoid synthase domain containing [Source:NCBI gene;Acc:420591]	Fst, CLR-L, ROH-L
2	ENSGALG00000010854		29076224	29386193	protein_coding	histone deacetylase 9 [Source:NCBI gene;Acc:420599]	Fst, CLR-L
2	ENSGALG00000010875	ITGB8	29980460	30030227	protein_coding	integrin subunit beta 8 [Source:NCBI gene;Acc:395470]	Fst, ROH-L
2	ENSGALG00000010901		30069508	30103222	protein_coding	ATP binding cassette subfamily B member 5 [Source:NCBI gene;Acc:420606]	Fst, ROH-L
2	ENSGALG00000013817	SPIRE1	97073307	97195740	protein_coding	spire type actin nucleation factor 1 [Source:NCBI gene;Acc:421033]	Fst, CLR-K
2	ENSGALG00000013830	PRELID3A	97199690	97210085	protein_coding	PRELI domain containing 3A [Source:NCBI gene;Acc:421035]	Fst, CLR-K
2	ENSGALG00000025999	NDUFA4	26015143	26019015	protein_coding	NDUFA4, mitochondrial complex associated [Source:NCBI gene;Acc:772135]	Fst, ROH-K-L
2	ENSGALG00000033561	DGKB	27388794	27720368	protein_coding	diacylglycerol kinase beta [Source:NCBI gene;Acc:772367]	Fst, CLR-L,ROH-L
2	ENSGALG00000038041	PHF14	26038888	26193651	protein_coding	PHD finger protein 14 [Source:NCBI gene;Acc:420583]	Fst, ROH-K-L
2	ENSGALG00000027900	5S_rRNA	28129143	28129253	rRNA	5S ribosomal RNA [Source:RFAM;Acc:RF00001]	Fst, ROH-L
3	ENSGALG00000041688		69150141	69190801	lncRNA		Fst, CLR-K
3	ENSGALG00000047100		11257288	11313086	lncRNA		Fst, ROH-L
3	ENSGALG00000049407		11472449	11493953	lncRNA		Fst, ROH-L
3	ENSGALG00000054201		11471136	11493953	lncRNA		Fst, ROH-L
3	ENSGALG00000054574		71284044	71293065	lncRNA		Fst, CLR-K
3	ENSGALG00000029961	gga-mir-6582	57371166	57371270	miRNA	gga-mir-6582 [Source:miRBase;Acc:MI0022401]	Fst, CLR-K
3	ENSGALG00000012971	CCDC170	49020942	49053025	protein_coding	coiled-coil domain containing 170 [Source:NCBI gene;Acc:421639]	CLR-K, ROH-K
3	ENSGALG00000012973	ESR1	49053965	49241576	protein_coding	estrogen receptor 1 [Source:NCBI gene;Acc:396099]	CLR-K, ROH-K
3	ENSGALG00000013505		49258198	49530795	protein_coding	spectrin repeat containing, nuclear envelope 1 [Source:NCBI gene;Acc:421640]	CLR-K, ROH-L
3	ENSGALG00000026322	ARMT1	48996729	49002709	protein_coding	acidic residue methyltransferase 1 [Source:NCBI gene;Acc:421637]	CLR-K,ROH-K
3	ENSGALG00000037587	ENPP3	57331049	57364433	protein_coding	ectonucleotide pyrophosphatase/phosphodiesterase 3 [Source:NCBI gene;Acc:426928]	Fst, CLR-K
3	ENSGALG00000038476	PRDM13	71386671	71392382	protein_coding	PR/SET domain 13 [Source:NCBI gene;Acc:107053098]	Fst, CLR-K
3	ENSGALG00000040607	MED23	57369361	57403385	protein_coding	mediator complex subunit 23 [Source:HGNC Symbol;Acc:HGNC:2372]	Fst, CLR-K
3	ENSGALG00000052928		71272212	71273252	protein_coding		Fst, CLR-K
4	ENSGALG00000048110		22603294	22610157	lncRNA		Fst, CLR-K
4	ENSGALG00000050421		27786782	27796580	lncRNA		Lari-CLR-K,ROH-K
4	ENSGALG00000050589		15437522	15442906	lncRNA		Fst, ROH-L
4	ENSGALG00000054220		28511526	28565864	lncRNA		CLR-K, ROH-L
4	ENSGALG00000033969	gga-mir-6594	596830	596939	miRNA	gga-mir-6594 [Source:miRBase;Acc:MI0022414]	hapFLK, ROH-L
4	ENSGALG00000008442	TENM1	15290397	15521568	protein_coding	teneurin transmembrane protein 1 [Source:NCBI gene;Acc:395668]	Fst, ROH-L
4	ENSGALG00000010885	BMP2K	44872836	44933275	protein_coding	BMP2 inducible kinase [Source:NCBI gene;Acc:422578]	Fst, CLR-K
4	ENSGALG00000012074	ALPK1	57133859	57167350	protein_coding	alpha kinase 1 [Source:NCBI gene;Acc:100858173]	Fst, ROH-L
4	ENSGALG00000012076	TIFA	57171233	57177054	protein_coding	TRAF interacting protein with forkhead associated domain [Source:NCBI gene;Acc:422692]	Fst, ROH-L
4	ENSGALG00000028807	AP1AR	57181658	57199844	protein_coding	adaptor related protein complex 1 associated regulatory protein [Source:NCBI gene;Acc:422693]	Fst, ROH-L
4	ENSGALG00000032419	STARD8	558434	599298	protein_coding	StAR related lipid transfer domain containing 8 [Source:HGNC Symbol;Acc:HGNC:19161]	hapFLK, ROH-L
5	ENSGALG00000050338		19035013	19038827	lncRNA		Fst, CLR-K
5	ENSGALG00000052351		22766380	22796280	lncRNA		CLR-K, ROH-K
5	ENSGALG00000007817	EHF	18995653	19029466	protein_coding	ETS homologous factor [Source:NCBI gene;Acc:425791]	Fst, CLR-L-K
5	ENSGALG00000009300	NUMB	26429499	26522602	protein_coding	NUMB, endocytic adaptor protein [Source:NCBI gene;Acc:395639]	Fst, ROH-L
5	ENSGALG00000009315	PAPLN	26533055	26554073	protein_coding	papilin, proteoglycan like sulfated glycoprotein [Source:NCBI gene;Acc:428873]	Fst, ROH-L
5	ENSGALG00000009320	PSEN1	26593233	26614911	protein_coding	presenilin 1 [Source:NCBI gene;Acc:373977]	Fst, CLR-L
5	ENSGALG00000009332		26616754	26624529	protein_coding		Fst, ROH-L
5	ENSGALG00000009338	ZFYVE1	26653986	26676965	protein_coding	zinc finger FYVE-type containing 1 [Source:NCBI gene;Acc:423252]	Fst, ROH-L
5	ENSGALG00000011609		18899233	18904487	protein_coding		Fst, CLR-L
5	ENSGALG00000035867	ELF5	18954568	18964262	protein_coding	E74 like ETS transcription factor 5 [Source:NCBI gene;Acc:428859]	Fst, CLR-L
5	ENSGALG00000037220	ASTL	22587180	22599063	protein_coding	astacin like metalloendopeptidase [Source:NCBI gene;Acc:423176]	CLR-K, ROH-K
5	ENSGALG00000039080	CD44	19191268	19248208	protein_coding	CD44 molecule (Indian blood group) [Source:NCBI gene;Acc:395666]	Fst, CLR-K
5	ENSGALG00000047061		18818960	18869117	protein_coding		Fst,CLR-L
5	ENSGALG00000047486		26626176	26650517	protein_coding		Fst, ROH-L
8	ENSGALG00000047759		1085113	1107488	lncRNA		Fst, ROH-K
8	ENSGALG00000048836		715737	835787	lncRNA		Fst, ROH-K-L
8	ENSGALG00000048943		1004110	1013203	lncRNA		Fst, ROH-K
8	ENSGALG00000050234		643880	692683	lncRNA		Fst,ROH-K-L
8	ENSGALG00000050903		1104484	1114072	lncRNA		Fst, ROH-K
8	ENSGALG00000051720		516467	529352	lncRNA		Fst, ROH-L
8	ENSGALG00000052555		542826	623040	lncRNA		Fst, ROH-L
8	ENSGALG00000052685		941877	981699	lncRNA		Fst, ROH-K
8	ENSGALG00000052696		12388820	12409382	lncRNA		Fst, ROH-L
8	ENSGALG00000053348		597116	623042	lncRNA		Fst, ROH-L
8	ENSGALG00000054601		474054	507786	lncRNA		Fst, ROH-L
8	ENSGALG00000025580		12119261	12119327	miRNA		Fst, ROH-L
8	ENSGALG00000026650	gga-mir-6561	11640957	11641061	miRNA	gga-mir-6561 [Source:miRBase;Acc:MI0022379]	Fst, ROH-L
8	ENSGALG00000050710		12265015	12265047	miRNA		Fst, ROH-L
8	ENSGALG00000053377		549387	549484	miRNA		Fst, ROH-L
8	ENSGALG00000005065	PLA2G4A	10608778	10684950	protein_coding	phospholipase A2 group IVA [Source:NCBI gene;Acc:396394]	Fst, ROH-L
8	ENSGALG00000005080	C8H1orf27	10813212	10837430	protein_coding	chromosome 8 C1orf27 homolog [Source:NCBI gene;Acc:424455]	Fst, ROH-L
8	ENSGALG00000005180		11693571	11741165	protein_coding		Fst, ROH-L
8	ENSGALG00000005203	OLFM3	11872299	11926941	protein_coding	olfactomedin 3 [Source:NCBI gene;Acc:424461]	Fst, ROH-L
8	ENSGALG00000005208	S1PR1	12067120	12071019	protein_coding	sphingosine-1-phosphate receptor 1 [Source:NCBI gene;Acc:424462]	Fst, ROH-L
8	ENSGALG00000005229	DPH5	12119346	12137301	protein_coding	diphthamide biosynthesis 5 [Source:NCBI gene;Acc:424463]	Fst, ROH-L
8	ENSGALG00000005248	CDC14A	12174912	12231784	protein_coding	cell division cycle 14A [Source:NCBI gene;Acc:424466]	Fst, ROH-L
8	ENSGALG00000005252	GPR88	12236462	12241257	protein_coding	G protein-coupled receptor 88 [Source:HGNC Symbol;Acc:HGNC:4539]	Fst, ROH-L
8	ENSGALG00000005257		12271795	12279181	protein_coding	vascular cell adhesion molecule 1 [Source:NCBI gene;Acc:424467]	Fst, ROH-L
8	ENSGALG00000005277	RTCA	12295535	12303972	protein_coding	RNA 3'-terminal phosphate cyclase [Source:NCBI gene;Acc:424468]	Fst, ROH-L
8	ENSGALG00000005280	DBT	12304101	12317552	protein_coding	dihydrolipoamide branched chain transacylase E2 [Source:NCBI gene;Acc:395374]	Fst, ROH-L
8	ENSGALG00000005105	TPR	10837334	10878877	protein_coding	translocated promoter region, nuclear basket protein [Source:NCBI gene;Acc:424457]	Fst, ROH-L
8	ENSGALG00000005284	LRRC39	12320048	12330981	protein_coding	leucine rich repeat containing 39 [Source:NCBI gene;Acc:424469]	Fst, ROH-L
8	ENSGALG00000005290	TRMT13	12328300	12336161	protein_coding	tRNA methyltransferase 13 homolog [Source:NCBI gene;Acc:424470]	Fst, ROH-L
8	ENSGALG00000005302	SASS6	12336171	12348597	protein_coding	SAS-6 centriolar assembly protein [Source:NCBI gene;Acc:424471]	Fst, ROH-L
8	ENSGALG00000005329	MFSD14A	12349410	12364573	protein_coding	major facilitator superfamily domain containing 14A [Source:NCBI gene;Acc:429081]	Fst, ROH-L
8	ENSGALG00000005340	SLC35A3	12370159	12388535	protein_coding	solute carrier family 35 member A3 [Source:NCBI gene;Acc:424472]	Fst, ROH-L
8	ENSGALG00000005407	AGL	12469818	12503713	protein_coding	amylo-alpha-1, 6-glucosidase, 4-alpha-glucanotransferase [Source:NCBI gene;Acc:424474]	Fst, ROH-L
8	ENSGALG00000020879	SLC30A7	12141354	12164823	protein_coding	solute carrier family 30 member 7 [Source:NCBI gene;Acc:424464]	Fst, ROH-L
8	ENSGALG00000020884		12080882	12112204	protein_coding		Fst, ROH-L
8	ENSGALG00000030417	PDC	10796013	10815223	protein_coding	phosducin [Source:NCBI gene;Acc:429078]	Fst, ROH-L
8	ENSGALG00000031129	HMCN1	10922755	11113792	protein_coding	hemicentin 1 [Source:NCBI gene;Acc:429823]	Fst, ROH-L
8	ENSGALG00000033077	TRMT1L	11257067	11277947	protein_coding	tRNA methyltransferase 1 like [Source:NCBI gene;Acc:426860]	Fst, ROH-L
8	ENSGALG00000033635	PTGS2	10713267	10722126	protein_coding	prostaglandin-endoperoxide synthase 2 [Source:NCBI gene;Acc:396451]	Fst, ROH-L
8	ENSGALG00000034230	SWT1	11220083	11257043	protein_coding	SWT1, RNA endoribonuclease homolog [Source:NCBI gene;Acc:100859817]	Fst, ROH-L
8	ENSGALG00000038740	AMY2A	440100	444521	protein_coding	amylase, alpha 2A (pancreatic) [Source:NCBI gene;Acc:414140]	Fst, ROH-L
8	ENSGALG00000045555	IVNS1ABP	11201702	11218080	protein_coding	influenza virus NS1A binding protein [Source:NCBI gene;Acc:426862]	Fst, ROH-L
8	ENSGALG00000046652		12425645	12442845	protein_coding		Fst, ROH-L
8	ENSGALG00000046817		11602708	11637021	protein_coding		Fst, ROH-L
8	ENSGALG00000047706		11951332	11954052	protein_coding		Fst, ROH-L
8	ENSGALG00000051438	EXTL2	12167220	12172091	protein_coding	exostosin like glycosyltransferase 2 [Source:NCBI gene;Acc:424465]	Fst, ROH-L
8	ENSGALG00000052635		11753979	11755589	protein_coding		Fst, ROH-L
8	ENSGALG00000053885		10879052	10898673	protein_coding		Fst, ROH-L
11	ENSGALG00000048924		9683197	9736116	lncRNA		Fst, CLR-K
11	ENSGALG00000053442		9503213	9613352	lncRNA		Fst, CLR-K
11	ENSGALG00000002301	CNOT1	1413189	1466512	protein_coding	CCR4-NOT transcription complex subunit 1 [Source:NCBI gene;Acc:100858397]	Fst, CLR-L
11	ENSGALG00000002313	SLC38A7	1468224	1475359	protein_coding	solute carrier family 38 member 7 [Source:NCBI gene;Acc:107052162]	Fst, CLR-L
11	ENSGALG00000002321	GOT2	1474237	1485084	protein_coding	glutamic-oxaloacetic transaminase 2 [Source:NCBI gene;Acc:396533]	Fst, CLR-L
11	ENSGALG00000003323	NECAB2	2532308	2633462	protein_coding	N-terminal EF-hand calcium binding protein 2 [Source:NCBI gene;Acc:415705]	CLR-K, ROH-K-L
11	ENSGALG00000044466		2644433	2658115	protein_coding	receptor-interacting serine-threonine kinase 3 [Source:NCBI gene;Acc:415708]	CLR-K, ROH-K
11	ENSGALG00000051002		1475832	1477434	protein_coding		Fst, CLR-L
11	ENSGALG00000017825		1432691	1432826	snoRNA		Fst, CLR-L
11	ENSGALG00000017826		1440907	1441040	snoRNA	small nucleolar RNA, H/ACA box 50A [Source:HGNC Symbol;Acc:HGNC:32643]	Fst, CLR-L
11	ENSGALG00000031326		1440907	1441042	snoRNA	small nucleolar RNA, H/ACA box 50A [Source:HGNC Symbol;Acc:HGNC:32643]	Fst, CLR-L
13	ENSGALG00000051705		15581716	15584897	lncRNA		Fst, ROH-L
20	ENSGALG00000051515		13580532	13637021	lncRNA		Fst, ROH-K
20	ENSGALG00000052083		13555280	13560761	lncRNA		Fst, ROH-K
20	ENSGALG00000008005	RIPOR3	13486258	13534186	protein_coding	family with sequence similarity 65 member C [Source:NCBI gene;Acc:428169]	Fst, ROH-L
20	ENSGALG00000008010	PTPN1	13537599	13576469	protein_coding	protein tyrosine phosphatase, non-receptor type 1 [Source:NCBI gene;Acc:395688]	Fst, CLR-K
