# Supplementary material for: A genome-wide scan to identify signatures of selection in two Iranian indigenous chicken ecotypes
Source: Genet Sel Evol. 2021 Sep 9;53:72. doi: 10.1186/s12711-021-00664-9 (PMC8428137; doi:10.1186/s12711-021-00664-9)
Supplement: Supplementary file 4 — Additional file 4: Table S4. Summary of GO terms related to biological processes resulting from the analyses of cROH regions, CLR, FST and hapFLK in the Lari and Khazak ecotypes. This table represents gene ontology (GO) terms that are significant (P-value > 0.05), (L: Lari ecotype and K: Khazak ecotype). [file 12711_2021_664_MOESM4_ESM.xlsx]

## Sheet: Sheet1
Category	Term	Gene Count	PValue	Genes	method
GOTERM_BP	GO:0007409~axonogenesis	5	0.00134012	ENSGALG00000009300, ENSGALG00000011269, ENSGALG00000025896, ENSGALG00000011271, ENSGALG00000011270	ROH-L
	GO:0007601~visual perception	4	0.0383089	ENSGALG00000011271, ENSGALG00000003224, ENSGALG00000008591, ENSGALG00000005180	ROH-L
	GO:0001955~blood vessel maturation	2	0.0474492	ENSGALG00000003580, ENSGALG00000005208	ROH-L
	GO:0090102~cochlea development	3	0.00185348	ENSGALG00000005707, ENSGALG00000005834, ENSGALG00000003602	ROH-K
	GO:0051726~regulation of cell cycle	3	0.0258425	ENSGALG00000005830, ENSGALG00000003663, ENSGALG00000007527	ROH-K
	GO:0001666~response to hypoxia	3	0.0335903	ENSGALG00000000853, ENSGALG00000003580, ENSGALG00000005660	ROH-K
	GO:0033209~tumor necrosis factor-mediated signaling pathway	2	0.0479985	ENSGALG00000007651, ENSGALG00000027950	ROH-K
	GO:0050673~epithelial cell proliferation	2	0.0487575	ENSGALG00000007817, ENSGALG00000009320	CLR-L
	GO:0007030~Golgi organization	3	0.0288591	ENSGALG00000015415, ENSGALG00000010878, ENSGALG00000013505	CLR-K
	GO:0030154~cell differentiation	4	0.0376355	ENSGALG00000002536, ENSGALG00000007817, ENSGALG00000000616, ENSGALG00000016680	CLR-K
	GO:0006302~double-strand break repair	4	0.00388275	ENSGALG00000002288 (LIG3), ENSGALG00000008745, ENSGALG00000000777(EYA3), ENSGALG00000013637(TDP2)	Fst
	GO:0032502~developmental process	3	0.00814622	ENSGALG00000005162(RNPC3), ENSGALG00000015531(PPP2R2C), ENSGALG00000000678(CITED4)	Fst
	GO:0042297~vocal learning	2	0.0420233	ENSGALG00000015635(HTT), ENSGALG00000009107(NRXN1)	Fst
	GO:0071493~cellular response to UV-B	3	0.00257722	ENSGALG00000002138, ENSGALG00000000785, ENSGALG00000002771	hapFLK
	GO:1900106~positive regulation of hyaluranon cable assembly	2	0.0225544	ENSGALG00000000630, ENSGALG00000000785	hapFLK
	GO:0030155~regulation of cell adhesion	3	0.0232464	ENSGALG00000003282, ENSGALG00000008340, ENSGALG00000007093	hapFLK
	GO:0007169~transmembrane receptor protein tyrosine kinase signaling pathway	4	0.0278673	ENSGALG00000003103, ENSGALG00000027983, ENSGALG00000013253, ENSGALG00000019019	hapFLK
	GO:0006810~transport	4	0.0278673	ENSGALG00000029140, ENSGALG00000002610, ENSGALG00000005099, ENSGALG00000008272	hapFLK
	GO:0030213~hyaluronan biosynthetic process	2	0.033642	ENSGALG00000000630, ENSGALG00000000785	hapFLK
	GO:0000302~response to reactive oxygen species	2	0.044605	ENSGALG00000002138, ENSGALG00000000785	hapFLK
	GO:0030214~hyaluronan catabolic process	2	0.044605	ENSGALG00000002138, ENSGALG00000000785	hapFLK
	GO:0085029~extracellular matrix assembly	2	0.044605	ENSGALG00000000630, ENSGALG00000013234	hapFLK
GOTERM_CC	GO:0005887~integral component of plasma membrane	14	0.00206749	ENSGALG00000010949, ENSGALG00000028304, ENSGALG00000025896, ENSGALG00000008602, ENSGALG00000008638, ENSGALG00000009948, ENSGALG00000008442, ENSGALG00000005470, ENSGALG00000006297, ENSGALG00000015348, ENSGALG00000009320, ENSGALG00000010163, ENSGALG00000003560, ENSGALG00000013576	ROH-L
	GO:0048471~perinuclear region of cytoplasm	8	0.00769224	ENSGALG00000013579, ENSGALG00000008442, ENSGALG00000007651, ENSGALG00000006217, ENSGALG00000009338, ENSGALG00000008602, ENSGALG00000007712, ENSGALG00000020879	ROH-L
	GO:0005794~Golgi apparatus	8	0.0456061	ENSGALG00000006141, ENSGALG00000008442, ENSGALG00000005065, ENSGALG00000009320, ENSGALG00000014873, ENSGALG00000028807, ENSGALG00000020879, ENSGALG00000013505	ROH-L
	GO:0031012~extracellular matrix	5	0.00133504	ENSGALG00000017183, ENSGALG00000002461, ENSGALG00000019060, ENSGALG00000019061, ENSGALG00000019063	CLR-L
	GO:0097629~extrinsic component of omegasome membrane	2	0.0169086	ENSGALG00000002403, ENSGALG00000009338	CLR-L
	GO:0035097~histone methyltransferase complex	2	0.0280246	ENSGALG00000012702, ENSGALG00000010854	CLR-L
	GO:0005634~nucleus	19	0.00151187	ENSGALG00000002569, ENSGALG00000007817, ENSGALG00000002105, ENSGALG00000019842, ENSGALG00000000616, ENSGALG00000016680, ENSGALG00000014228, ENSGALG00000012973, ENSGALG00000011994, ENSGALG00000013863, ENSGALG00000015415, ENSGALG00000010885, ENSGALG00000012000, ENSGALG00000012739, ENSGALG00000011128, ENSGALG00000009073, ENSGALG00000013867, ENSGALG00000013956, ENSGALG00000012747	CLR-K
	GO:0000139~Golgi membrane	4	0.0240173	ENSGALG00000015415, ENSGALG00000024485, ENSGALG00000009073, ENSGALG00000010878	CLR-K
	GO:0005654~nucleoplasm	22	0.000546574	ENSGALG00000007817, ENSGALG00000027757, ENSGALG00000011609, ENSGALG00000000783, ENSGALG00000007963, ENSGALG00000005248, ENSGALG00000000814, ENSGALG00000016044, ENSGALG00000008745, ENSGALG00000000777, ENSGALG00000004625, ENSGALG00000007507, ENSGALG00000005162, ENSGALG00000015635, ENSGALG00000017009, ENSGALG00000010885, ENSGALG00000011275, ENSGALG00000005277, ENSGALG00000012123, ENSGALG00000011814,…	Fst
	GO:0005794~Golgi apparatus	9	0.0284997	ENSGALG00000008045, ENSGALG00000008442, ENSGALG00000007817, ENSGALG00000015635, ENSGALG00000005065, ENSGALG00000015465, ENSGALG00000028807, ENSGALG00000012559, ENSGALG00000020879	Fst
	GO:0036117~hyaluranon cable	2	0.0217568	ENSGALG00000000630, ENSGALG00000000785	hapFLK
	GO:0043235~receptor complex	4	0.0471841	ENSGALG00000023881, ENSGALG00000013253, ENSGALG00000019019, ENSGALG00000002922	hapFLK
GOTERM_MF	GO:0000166~nucleotide binding	6	0.0433728	ENSGALG00000009332, ENSGALG00000010961, ENSGALG00000010973, ENSGALG00000005552, ENSGALG00000011243, ENSGALG00000004871	ROH-L
	GO:0004222~metalloendopeptidase activity	5	0.000800941	ENSGALG00000017183, ENSGALG00000002461, ENSGALG00000019060, ENSGALG00000019061, ENSGALG00000019063	CLR-L
	GO:0042578~phosphoric ester hydrolase activity	2	0.0174801	ENSGALG00000015070, ENSGALG00000013727	CLR-L
	GO:0000981~RNA polymerase II transcription factor activity, sequence-specific DNA binding	5	0.00117955	ENSGALG00000007817, ENSGALG00000002105, ENSGALG00000019842, ENSGALG00000000616, ENSGALG00000016680	CLR-K
	GO:0001077~transcriptional activator activity, RNA polymerase II core promoter proximal region sequence-specific binding	5	0.0030079	ENSGALG00000012973, ENSGALG00000007817, ENSGALG00000002105, ENSGALG00000000616, ENSGALG00000016680	CLR-K
	GO:0000978~RNA polymerase II core promoter proximal region sequence-specific DNA binding	4	0.0455485	ENSGALG00000012973, ENSGALG00000007817, ENSGALG00000002105, ENSGALG00000000616	CLR-K
	GO:0001077~transcriptional activator activity, RNA polymerase II core promoter proximal region sequence-specific binding	5	0.035162	ENSGALG00000010794, ENSGALG00000007817, ENSGALG00000012123, ENSGALG00000007963, ENSGALG00000014329	Fst
	GO:0000977~RNA polymerase II regulatory region sequence-specific DNA binding	5	0.0226414	ENSGALG00000010114, ENSGALG00000026231, ENSGALG00000025817, ENSGALG00000013481, ENSGALG00000005768	hapFLK
	GO:0004714~transmembrane receptor protein tyrosine kinase activity	3	0.0247097	ENSGALG00000003103, ENSGALG00000013253, ENSGALG00000019019	hapFLK
	GO:0001228~transcriptional activator activity, RNA polymerase II transcription regulatory region sequence-specific binding	4	0.0289689	ENSGALG00000010114, ENSGALG00000026231, ENSGALG00000013481, ENSGALG00000005768	hapFLK
	GO:0050501~hyaluronan synthase activity	2	0.0347553	ENSGALG00000000630, ENSGALG00000000785	hapFLK
	GO:0042277~peptide binding	3	0.0368258	ENSGALG00000027501, ENSGALG00000002771, ENSGALG00000020923	hapFLK
