# Supplementary material for: A genome-wide scan to identify signatures of selection in two Iranian indigenous chicken ecotypes
Source: Genet Sel Evol. 2021 Sep 9;53:72. doi: 10.1186/s12711-021-00664-9 (PMC8428137; doi:10.1186/s12711-021-00664-9)
Supplement: Supplementary file 5 — Additional file 5: Table S5. List of consensus ROH pools for each ecotype. This file contains information about family identification (FID), individual identification (IID), chromosome (CHR), start position (BP1) and end position (BP2), segment size (KB) and number of SNPs in each ROH. [file 12711_2021_664_MOESM5_ESM.xlsx]

## Sheet: Sheet1
		Lari ecotype												khazak ecotype
POOL	FID	IID	CHR	BP1	BP2	KB	NSNP			POOL	FID	IID	CHR	BP1	BP2	KB	NSNP
S1	166s	166s	2	26606857	28443402	1836.55	10406			S1	10s	10s	8	426987	757862	330.876	388
S1	188s	188s	2	26834630	28353720	1519.09	6729			S1	11s	11s	8	427794	738425	310.632	351
S1	19s	19s	2	27005514	28074280	1068.77	4074			S1	11s	12s	8	421014	811368	390.355	489
S1	20s	20s	2	27090464	27541670	451.207	1467			S1	11s	13s	8	427539	1109024	681.486	2018
S1	21s	21s	2	27292468	27722587	430.12	1380			S1	11s	15s	8	427794	831744	403.951	498
S1	22s	22s	2	27291344	27722587	431.244	1382			S1	11s	16s	8	430467	843928	413.462	532
S1	23s	23s	2	27280463	28073095	792.633	2728			S1	11s	17s	8	427794	841890	414.097	529
S1	28s	28s	2	27251993	28150542	898.55	3115			S1	11s	18s	8	427539	858194	430.656	632
S1	29s	29s	2	27005514	28074249	1068.74	4073			S1	11s	1s	8	426987	1109361	682.375	2025
S1	30s	30s	2	25651308	28501647	2850.34	17986			S1	11s	2s	8	427539	1571878	1144.34	6422
S1	31s	31s	2	27526814	28073095	546.282	2032			S1	11s	3s	8	503282	858389	355.108	560
S1	CON	11	2	27526814	27541670	14.857	31			S1	11s	4s	8	654688	1242518	587.831	2794
S1	UNION	11	2	25651308	28501647	2850.34	17986			S1	11s	5s	8	427539	1002734	575.196	1391
										S1	11s	6s	8	426861	1397142	970.282	4150
S2	166s	166s	2	26606857	28443402	1836.55	10406			S1	11s	9s	8	426855	831744	404.89	510
S2	188s	188s	2	26834630	28353720	1519.09	6729			S1	11s	14s	8	419048	1249370	830.323	3185
S2	19s	19s	2	27005514	28074280	1068.77	4074			S1	11s	16	8	654688	738425	83.738	67
S2	20s	20s	2	27541755	28438532	896.778	4518			S1	11s	16	8	419048	1571878	1152.83	6474
S2	21s	21s	2	27292468	27722587	430.12	1380
S2	22s	22s	2	27291344	27722587	431.244	1382			S2	11s	11s	8	762293	1232772	470.48	2612
S2	23s	23s	2	27280463	28073095	792.633	2728			S2	12s	12s	8	421014	811368	390.355	489
S2	28s	28s	2	27251993	28150542	898.55	3115			S2	13s	13s	8	427539	1109024	681.486	2018
S2	29s	29s	2	27005514	28074249	1068.74	4073			S2	15s	15s	8	427794	831744	403.951	498
S2	30s	30s	2	25651308	28501647	2850.34	17986			S2	16s	16s	8	430467	843928	413.462	532
S2	31s	31s	2	27526814	28073095	546.282	2032			S2	17s	17s	8	427794	841890	414.097	529
S2	CON	11	2	27541755	27722587	180.833	700			S2	18s	18s	8	427539	858194	430.656	632
S2	UNION	11	2	25651308	28501647	2850.34	17986			S2	1s	1s	8	426987	1109361	682.375	2025
										S2	2s	2s	8	427539	1571878	1144.34	6422
S3	166s	166s	2	26606857	28443402	1836.55	10406			S2	3s	3s	8	503282	858389	355.108	560
S3	188s	188s	2	26834630	28353720	1519.09	6729			S2	4s	4s	8	654688	1242518	587.831	2794
S3	19s	19s	2	27005514	28074280	1068.77	4074			S2	5s	5s	8	427539	1002734	575.196	1391
S3	20s	20s	2	27541755	28438532	896.778	4518			S2	6s	6s	8	426861	1397142	970.282	4150
S3	21s	21s	2	27726058	28108267	382.21	1412			S2	9s	9s	8	426855	831744	404.89	510
S3	22s	22s	2	27726058	28135584	409.527	1489			S2	14s	14s	8	419048	1249370	830.323	3185
S3	23s	23s	2	27280463	28073095	792.633	2728			S2	CON	15	8	762293	811368	49.076	56
S3	28s	28s	2	27251993	28150542	898.55	3115			S2	UNION	15	8	419048	1571878	1152.83	6474
S3	29s	29s	2	27005514	28074249	1068.74	4073
S3	30s	30s	2	25651308	28501647	2850.34	17986			S3	11s	11s	8	762293	1232772	470.48	2612
S3	31s	31s	2	27526814	28073095	546.282	2032			S3	12s	12s	8	861082	1173700	312.619	1878
S3	CON	11	2	27726058	28073095	347.038	1284			S3	13s	13s	8	427539	1109024	681.486	2018
S3	UNION	11	2	25651308	28501647	2850.34	17986			S3	15s	15s	8	861082	1435488	574.407	3806
										S3	16s	16s	8	858892	1165724	306.833	1804
S4	166s	166s	1	37071360	37507373	436.014	2071			S3	1s	1s	8	426987	1109361	682.375	2025
S4	188s	188s	1	36847630	37352481	504.852	2470			S3	2s	2s	8	427539	1571878	1144.34	6422
S4	19s	19s	1	36944098	37260920	316.823	1428			S3	4s	4s	8	654688	1242518	587.831	2794
S4	21s	21s	1	36944136	37260935	316.8	1428			S3	5s	5s	8	427539	1002734	575.196	1391
S4	22s	22s	1	36944098	37260307	316.21	1425			S3	6s	6s	8	426861	1397142	970.282	4150
S4	24s	24s	1	36944098	37260920	316.823	1428			S3	14s	14s	8	419048	1249370	830.323	3185
S4	25s	25s	1	36530132	37227516	697.385	5044			S3	CON	11	8	861082	1002734	141.653	737
S4	28s	28s	1	36944136	37260920	316.785	1427			S3	UNION	11	8	419048	1571878	1152.83	6474
S4	30s	30s	1	36613090	37378781	765.692	4684
S4	31s	31s	1	36944136	37260330	316.195	1425			S4	11s	11s	8	762293	1232772	470.48	2612
S4	CON	10	1	37071360	37227516	156.157	510			S4	12s	12s	8	861082	1173700	312.619	1878
S4	UNION	10	1	36530132	37507373	977.242	6605			S4	15s	15s	8	861082	1435488	574.407	3806
										S4	16s	16s	8	858892	1165724	306.833	1804
S5	177s	177s	8	426987	1571961	1144.97	6604			S4	1s	1s	8	426987	1109361	682.375	2025
S5	188s	188s	8	427794	1211803	784.01	3023			S4	2s	2s	8	427539	1571878	1144.34	6422
S5	23s	23s	8	419048	1211803	792.756	3079			S4	4s	4s	8	654688	1242518	587.831	2794
S5	24s	24s	8	427573	900631	473.059	995			S4	6s	6s	8	426861	1397142	970.282	4150
S5	27s	27s	8	444702	1104167	659.466	2219			S4	13s	13s	8	427539	1109024	681.486	2018
S5	29s	29s	8	427174	1104096	676.923	2251			S4	9s	9s	8	1106925	1499842	392.918	3185
S5	30s	30s	8	418980	1567945	1148.97	6581			S4	14s	14s	8	419048	1249370	830.323	3185
S5	20s	20s	8	427465	808317	380.853	648			S4	CON	11	8	1106925	1109024	2.1	10
S5	21s	21s	8	427174	796254	369.081	627			S4	UNION	11	8	419048	1571878	1152.83	6474
S5	25s	25s	8	427794	791529	363.736	615
S5	CON	10	8	444702	791529	346.828	586			S5	10s	10s	2	82424399	82803223	378.825	1849
S5	UNION	10	8	418980	1571961	1152.98	6659			S5	11s	11s	2	82371338	83498683	1127.35	6578
										S5	15s	15s	2	82423891	82796391	372.501	1843
S6	166s	166s	8	10970103	11284237	314.135	451			S5	17s	17s	2	82395890	82766081	370.192	1765
S6	188s	188s	8	10937535	11283333	345.799	506			S5	18s	18s	2	82705707	83068683	362.977	1669
S6	19s	19s	8	10969029	11283333	314.305	456			S5	1s	1s	2	82371423	82982757	611.335	2593
S6	20s	20s	8	10969924	11284237	314.314	452			S5	5s	5s	2	82324445	82752105	427.661	1817
S6	22s	22s	8	10937535	11284237	346.703	507			S5	6s	6s	2	82324445	83195942	871.498	4320
S6	24s	24s	8	10970483	11284237	313.755	449			S5	2s	2s	2	82568652	83498482	929.831	5718
S6	25s	25s	8	10832586	11284237	451.652	672			S5	7s	7s	2	82573499	83498482	924.984	5688
S6	28s	28s	8	10969152	11284237	315.086	455			S5	CON	10	2	82705707	82752105	46.399	260
S6	29s	29s	8	10969029	11284237	315.209	457			S5	UNION	10	2	82324445	83498683	1174.24	6654
S6	30s	30s	8	10968947	11284237	315.291	461
S6	CON	10	8	10970483	11283333	312.851	448			S6	12s	12s	15	391141	1015333	624.193	1464
S6	UNION	10	8	10832586	11284237	451.652	672			S6	13s	13s	15	339546	926337	586.792	1127
										S6	15s	15s	15	306270	1025939	719.67	1691
S7	166s	166s	8	11436483	13396441	1959.96	5888			S6	17s	17s	15	306236	1498229	1191.99	4728
S7	188s	188s	8	11498187	11936310	438.124	596			S6	4s	4s	15	306232	1025939	719.708	1694
S7	19s	19s	8	11498173	11935973	437.801	595			S6	7s	7s	15	451862	926337	474.476	980
S7	20s	20s	8	11436483	11935973	499.491	704			S6	9s	9s	15	411474	1015281	603.808	1433
S7	22s	22s	8	11577845	11994203	416.359	601			S6	10s	10s	15	870960	1230346	359.387	1581
S7	25s	25s	8	11436468	11949578	513.111	738			S6	18s	18s	15	871402	1229847	358.446	1579
S7	28s	28s	8	11437108	11934592	497.485	694			S6	2s	2s	15	314261	2205825	1891.57	10402
S7	29s	29s	8	11499094	11899761	400.668	535			S6	CON	10	15	871402	926337	54.936	246
S7	30s	30s	8	11436468	11892267	455.8	640			S6	UNION	10	15	306232	2205825	1899.59	10470
S7	CON	9	8	11577845	11892267	314.423	408
S7	UNION	9	8	11436468	13396441	1959.97	5890			S7	10s	10s	11	3352948	4182858	829.911	1633
										S7	11s	11s	11	3317432	3618705	301.274	233
S8	166s	166s	8	11436483	13396441	1959.96	5888			S7	15s	15s	11	3237881	4331699	1093.82	2794
S8	188s	188s	8	11498187	11936310	438.124	596			S7	16s	16s	11	3422350	5001882	1579.53	7622
S8	19s	19s	8	11498173	11935973	437.801	595			S7	2s	2s	11	3302621	3642002	339.382	273
S8	20s	20s	8	11436483	11935973	499.491	704			S7	6s	6s	11	3537079	4214271	677.193	1704
S8	22s	22s	8	11577845	11994203	416.359	601			S7	7s	7s	11	3302582	3855226	552.645	511
S8	25s	25s	8	11436468	11949578	513.111	738			S7	14s	14s	11	3237530	4923394	1685.87	7065
S8	28s	28s	8	11437108	11934592	497.485	694			S7	3s	3s	11	3237210	6332798	3095.59	20814
S8	29s	29s	8	11499094	11899761	400.668	535			S7	CON	9	11	3537079	3618705	81.627	100
S8	30s	30s	8	11898575	12417634	519.06	1127			S7	UNION	9	11	3237210	6332798	3095.59	20814
S8	CON	9	8	11898575	11899761	1.187	3
S8	UNION	9	8	11436468	13396441	1959.97	5890			S8	10s	10s	11	3352948	4182858	829.911	1633
										S8	11s	11s	11	3664562	4186951	522.39	1385
S9	166s	166s	8	11436483	13396441	1959.96	5888			S8	15s	15s	11	3237881	4331699	1093.82	2794
S9	188s	188s	8	11936511	12402731	466.221	1017			S8	16s	16s	11	3422350	5001882	1579.53	7622
S9	19s	19s	8	11936511	12402449	465.939	1016			S8	2s	2s	11	3642459	4186951	544.493	1403
S9	20s	20s	8	11949871	12408219	458.349	1003			S8	6s	6s	11	3537079	4214271	677.193	1704
S9	22s	22s	8	11577845	11994203	416.359	601			S8	7s	7s	11	3302582	3855226	552.645	511
S9	25s	25s	8	11949871	12402731	452.861	988			S8	14s	14s	11	3237530	4923394	1685.87	7065
S9	28s	28s	8	11936511	12402449	465.939	1016			S8	3s	3s	11	3237210	6332798	3095.59	20814
S9	29s	29s	8	11949871	12417634	467.764	1032			S8	CON	9	11	3664562	3855226	190.665	214
S9	30s	30s	8	11898575	12417634	519.06	1127			S8	UNION	9	11	3237210	6332798	3095.59	20814
S9	CON	9	8	11949871	11994203	44.333	92
S9	UNION	9	8	11436483	13396441	1959.96	5888			S9	12s	12s	15	391141	1015333	624.193	1464
										S9	13s	13s	15	339546	926337	586.792	1127
S10	166s	166s	8	11436483	13396441	1959.96	5888			S9	15s	15s	15	306270	1025939	719.67	1691
S10	188s	188s	8	11936511	12402731	466.221	1017			S9	17s	17s	15	306236	1498229	1191.99	4728
S10	19s	19s	8	11936511	12402449	465.939	1016			S9	4s	4s	15	306232	1025939	719.708	1694
S10	20s	20s	8	11949871	12408219	458.349	1003			S9	7s	7s	15	451862	926337	474.476	980
S10	22s	22s	8	11996732	12724598	727.867	1983			S9	9s	9s	15	411474	1015281	603.808	1433
S10	25s	25s	8	11949871	12402731	452.861	988			S9	16s	16s	15	316452	636528	320.077	384
S10	28s	28s	8	11936511	12402449	465.939	1016			S9	2s	2s	15	314261	2205825	1891.57	10402
S10	29s	29s	8	11949871	12417634	467.764	1032			S9	CON	9	15	451862	636528	184.667	206
S10	30s	30s	8	11898575	12417634	519.06	1127			S9	UNION	9	15	306232	2205825	1899.59	10470
S10	CON	9	8	11996732	12402449	405.718	886
S10	UNION	9	8	11436483	13396441	1959.96	5888			S10	10s	10s	20	13320219	13806521	486.303	713
										S10	14s	14s	20	13367178	13893984	526.807	576
S11	166s	166s	2	26606857	28443402	1836.55	10406			S10	16s	16s	20	13177941	13780964	603.024	1621
S11	188s	188s	2	26834630	28353720	1519.09	6729			S10	18s	18s	20	13214523	13893988	679.466	1370
S11	20s	20s	2	27541755	28438532	896.778	4518			S10	4s	4s	20	13217121	13760732	543.612	1280
S11	21s	21s	2	27726058	28108267	382.21	1412			S10	5s	5s	20	12287405	13896968	1609.56	10929
S11	22s	22s	2	27726058	28135584	409.527	1489			S10	6s	6s	20	13200481	13743825	543.345	1328
S11	25s	25s	2	28093110	28419824	326.715	2140			S10	7s	7s	20	13200481	13760732	560.252	1338
S11	28s	28s	2	27251993	28150542	898.55	3115			S10	2s	2s	20	13265908	13868077	602.17	1136
S11	30s	30s	2	25651308	28501647	2850.34	17986			S10	CON	9	20	13367178	13743825	376.648	483
S11	CON	8	2	28093110	28108267	15.158	31			S10	UNION	9	20	12287405	13896968	1609.56	10929
S11	UNION	8	2	25651308	28501647	2850.34	17986
										S11	14s	14s	1	161556691	162251782	695.092	1443
S12	166s	166s	2	26606857	28443402	1836.55	10406			S11	16s	16s	1	161707934	162018647	310.714	641
S12	188s	188s	2	26834630	28353720	1519.09	6729			S11	17s	17s	1	161804667	162123373	318.707	666
S12	20s	20s	2	27541755	28438532	896.778	4518			S11	1s	1s	1	161627910	162018468	390.559	883
S12	21s	21s	2	28109602	30602658	2493.06	25522			S11	3s	3s	1	161636516	161989440	352.925	810
S12	22s	22s	2	27726058	28135584	409.527	1489			S11	4s	4s	1	161725606	162123295	397.69	802
S12	25s	25s	2	28093110	28419824	326.715	2140			S11	5s	5s	1	161522343	162018596	496.254	1286
S12	28s	28s	2	27251993	28150542	898.55	3115			S11	11s	11s	1	161788949	162123675	334.727	708
S12	30s	30s	2	25651308	28501647	2850.34	17986			S11	CON	8	1	161804667	161989440	184.774	440
S12	CON	8	2	28109602	28135584	25.983	73			S11	UNION	8	1	161522343	162251782	729.44	1558
S12	UNION	8	2	25651308	30602658	4951.35	40219
										S12	10s	10s	2	82023347	82423571	400.225	1301
S13	177s	177s	2	82139495	82598025	458.531	1753			S12	11s	11s	2	82371338	83498683	1127.35	6578
S13	19s	19s	2	82371338	82792134	420.797	2232			S12	14s	14s	2	81858373	82375140	516.768	1875
S13	20s	20s	2	82497347	82928227	430.881	2383			S12	15s	15s	2	82040847	82423714	382.868	1233
S13	21s	21s	2	82040094	82943317	903.224	4098			S12	16s	16s	2	82026758	82516000	489.243	1624
S13	23s	23s	2	81989864	83244130	1254.27	7361			S12	1s	1s	2	82371423	82982757	611.335	2593
S13	27s	27s	2	82496635	82821488	324.854	1881			S12	5s	5s	2	82324445	82752105	427.661	1817
S13	28s	28s	2	82423892	82943317	519.426	2732			S12	6s	6s	2	82324445	83195942	871.498	4320
S13	31s	31s	2	82017424	82943408	925.985	4250			S12	CON	8	2	82371423	82375140	3.718	20
S13	CON	8	2	82497347	82598025	100.679	600			S12	UNION	8	2	81858373	83498683	1640.31	8430
S13	UNION	8	2	81989864	83244130	1254.27	7361
										S13	10s	10s	2	82023347	82423571	400.225	1301
S14	177s	177s	8	426987	1571961	1144.97	6604			S13	11s	11s	2	82371338	83498683	1127.35	6578
S14	188s	188s	8	427794	1211803	784.01	3023			S13	15s	15s	2	82040847	82423714	382.868	1233
S14	23s	23s	8	419048	1211803	792.756	3079			S13	16s	16s	2	82026758	82516000	489.243	1624
S14	24s	24s	8	427573	900631	473.059	995			S13	17s	17s	2	82395890	82766081	370.192	1765
S14	27s	27s	8	444702	1104167	659.466	2219			S13	1s	1s	2	82371423	82982757	611.335	2593
S14	29s	29s	8	427174	1104096	676.923	2251			S13	5s	5s	2	82324445	82752105	427.661	1817
S14	30s	30s	8	418980	1567945	1148.97	6581			S13	6s	6s	2	82324445	83195942	871.498	4320
S14	20s	20s	8	819996	1265129	445.134	2865			S13	CON	8	2	82395890	82423571	27.682	91
S14	CON	8	8	819996	900631	80.636	341			S13	UNION	8	2	82023347	83498683	1475.34	7700
S14	UNION	8	8	418980	1571961	1152.98	6659
										S14	10s	10s	2	82424399	82803223	378.825	1849
S15	166s	166s	8	10516275	10937490	421.216	926			S14	11s	11s	2	82371338	83498683	1127.35	6578
S15	188s	188s	8	10516275	10827971	311.697	761			S14	15s	15s	2	82423891	82796391	372.501	1843
S15	19s	19s	8	10620604	10933291	312.688	611			S14	16s	16s	2	82026758	82516000	489.243	1624
S15	20s	20s	8	10619668	10968947	349.28	666			S14	17s	17s	2	82395890	82766081	370.192	1765
S15	22s	22s	8	10516238	10933291	417.054	926			S14	1s	1s	2	82371423	82982757	611.335	2593
S15	25s	25s	8	10516275	10826940	310.666	760			S14	5s	5s	2	82324445	82752105	427.661	1817
S15	28s	28s	8	10516275	10968920	452.646	975			S14	6s	6s	2	82324445	83195942	871.498	4320
S15	30s	30s	8	10516289	10932293	416.005	922			S14	CON	8	2	82424399	82516000	91.602	327
S15	CON	8	8	10620604	10826940	206.337	447			S14	UNION	8	2	82026758	83498683	1471.93	7686
S15	UNION	8	8	10516238	10968947	452.71	979
										S15	12s	12s	2	143373450	143789482	416.033	2428
S16	166s	166s	1	43524779	44166729	641.951	3228			S15	13s	13s	2	143401166	143714647	313.482	1690
S16	20s	20s	1	43647802	44073029	425.228	1881			S15	15s	15s	2	143374119	143715854	341.736	1982
S16	21s	21s	1	43648055	44073491	425.437	1881			S15	1s	1s	2	143393446	143716038	322.593	1757
S16	23s	23s	1	43696615	44073491	376.877	1580			S15	3s	3s	2	143025015	144279248	1254.23	8886
S16	24s	24s	1	43647461	44073029	425.569	1882			S15	6s	6s	2	143401414	143716187	314.774	1695
S16	28s	28s	1	43708952	44073491	364.54	1524			S15	7s	7s	2	143335463	143716092	380.63	2384
S16	31s	31s	1	43648055	44133757	485.703	2174			S15	9s	9s	2	143424174	143757484	333.311	1818
S16	CON	7	1	43708952	44073029	364.078	1523			S15	CON	8	2	143424174	143714647	290.474	1551
S16	UNION	7	1	43524779	44166729	641.951	3228			S15	UNION	8	2	143025015	144279248	1254.23	8886
S17	19s	19s	1	94862389	95284546	422.158	1992			S16	10s	10s	9	23807310	24128105	320.796	1106
S17	23s	23s	1	94852289	95654443	802.155	3168			S16	11s	11s	9	23397568	24125887	728.32	4843
S17	24s	24s	1	94993991	96389542	1395.55	5057			S16	12s	12s	9	23807123	24127951	320.829	1105
S17	30s	30s	1	94862252	95284410	422.159	1994			S16	15s	15s	9	23806489	24127996	321.508	1112
S17	166s	166s	1	94718054	95654017	935.964	3887			S16	18s	18s	9	23807123	24128392	321.27	1123
S17	31s	31s	1	95026263	95654443	628.181	2306			S16	4s	4s	9	23397514	23811294	413.781	3755
S17	25s	25s	1	94970712	95654443	683.732	2631			S16	5s	5s	9	23806800	24125880	319.081	1100
S17	CON	7	1	95026263	95284410	258.148	1195			S16	14s	14s	9	23578860	24127996	549.137	3160
S17	UNION	7	1	94718054	96389542	1671.49	6471			S16	CON	8	9	23807310	23811294	3.985	10
										S16	UNION	8	9	23397514	24128392	730.879	4866
S18	19s	19s	1	95284869	95654443	369.575	1107
S18	23s	23s	1	94852289	95654443	802.155	3168			S17	10s	10s	19	8970386	10065747	1095.36	3458
S18	24s	24s	1	94993991	96389542	1395.55	5057			S17	11s	11s	19	9133895	10094004	960.11	1916
S18	30s	30s	1	95284869	95654443	369.575	1107			S17	12s	12s	19	8966990	10063651	1096.66	3482
S18	166s	166s	1	94718054	95654017	935.964	3887			S17	16s	16s	19	9133895	9600794	466.9	1213
S18	31s	31s	1	95026263	95654443	628.181	2306			S17	18s	18s	19	9121326	10094010	972.685	2023
S18	25s	25s	1	94970712	95654443	683.732	2631			S17	6s	6s	19	9135133	9970047	834.915	1779
S18	CON	7	1	95284869	95654017	369.149	1106			S17	9s	9s	19	9135585	9968920	833.336	1775
S18	UNION	7	1	94718054	96389542	1671.49	6471			S17	14s	14s	19	8985609	10065548	1079.94	3181
										S17	CON	8	19	9135585	9600794	465.21	1200
S19	19s	19s	1	96787806	97256379	468.574	3020			S17	UNION	8	19	8966990	10094010	1127.02	3526
S19	21s	21s	1	96992094	97461247	469.154	3812
S19	25s	25s	1	96787727	97178091	390.365	2578			S18	10s	10s	19	8970386	10065747	1095.36	3458
S19	28s	28s	1	96968524	97409475	440.952	3453			S18	11s	11s	19	9133895	10094004	960.11	1916
S19	29s	29s	1	96961450	97555803	594.354	5227			S18	12s	12s	19	8966990	10063651	1096.66	3482
S19	166s	166s	1	96981783	97341986	360.204	2732			S18	16s	16s	19	9613405	10094004	480.6	686
S19	30s	30s	1	96787709	97908859	1121.15	9456			S18	18s	18s	19	9121326	10094010	972.685	2023
S19	CON	7	1	96992094	97178091	185.998	1353			S18	6s	6s	19	9135133	9970047	834.915	1779
S19	UNION	7	1	96787709	97908859	1121.15	9456			S18	9s	9s	19	9135585	9968920	833.336	1775
										S18	14s	14s	19	8985609	10065548	1079.94	3181
S20	19s	19s	1	96787806	97256379	468.574	3020			S18	CON	8	19	9613405	9968920	355.516	558
S20	21s	21s	1	96992094	97461247	469.154	3812			S18	UNION	8	19	8966990	10094010	1127.02	3526
S20	25s	25s	1	97178242	98201460	1023.22	8531
S20	28s	28s	1	96968524	97409475	440.952	3453			S19	10s	10s	1	117565981	117885969	319.989	1136
S20	29s	29s	1	96961450	97555803	594.354	5227			S19	11s	11s	1	117565751	117953495	387.745	1475
S20	166s	166s	1	96981783	97341986	360.204	2732			S19	17s	17s	1	117549666	118174903	625.238	2988
S20	30s	30s	1	96787709	97908859	1121.15	9456			S19	2s	2s	1	117642608	117952314	309.707	1197
S20	CON	7	1	97178242	97256379	78.138	445			S19	4s	4s	1	117477976	117886261	408.286	1580
S20	UNION	7	1	96787709	98201460	1413.75	11118			S19	6s	6s	1	117480812	117885969	405.158	1574
										S19	7s	7s	1	117565751	117885969	320.219	1138
S21	166s	166s	2	26606857	28443402	1836.55	10406			S19	CON	7	1	117642608	117885969	243.362	864
S21	188s	188s	2	26834630	28353720	1519.09	6729			S19	UNION	7	1	117477976	118174903	696.928	3305
S21	19s	19s	2	27005514	28074280	1068.77	4074
S21	20s	20s	2	27090464	27541670	451.207	1467			S20	10s	10s	2	82023347	82423571	400.225	1301
S21	28s	28s	2	26846033	27251833	405.801	2341			S20	11s	11s	2	82023347	82371147	347.801	1114
S21	29s	29s	2	27005514	28074249	1068.74	4073			S20	14s	14s	2	81858373	82375140	516.768	1875
S21	30s	30s	2	25651308	28501647	2850.34	17986			S20	15s	15s	2	82040847	82423714	382.868	1233
S21	CON	7	2	27090464	27251833	161.37	579			S20	16s	16s	2	82026758	82516000	489.243	1624
S21	UNION	7	2	25651308	28501647	2850.34	17986			S20	5s	5s	2	82023198	82323799	300.602	1048
										S20	6s	6s	2	81962902	82323799	360.898	1306
S22	166s	166s	2	26606857	28443402	1836.55	10406			S20	CON	7	2	82040847	82323799	282.953	971
S22	188s	188s	2	26834630	28353720	1519.09	6729			S20	UNION	7	2	81858373	82516000	657.628	2368
S22	20s	20s	2	27541755	28438532	896.778	4518
S22	21s	21s	2	28109602	30602658	2493.06	25522			S21	10s	10s	2	82023347	82423571	400.225	1301
S22	22s	22s	2	28151350	28545170	393.821	3772			S21	11s	11s	2	82023347	82371147	347.801	1114
S22	25s	25s	2	28093110	28419824	326.715	2140			S21	14s	14s	2	81858373	82375140	516.768	1875
S22	30s	30s	2	25651308	28501647	2850.34	17986			S21	15s	15s	2	82040847	82423714	382.868	1233
S22	CON	7	2	28151350	28353720	202.371	1240			S21	16s	16s	2	82026758	82516000	489.243	1624
S22	UNION	7	2	25651308	30602658	4951.35	40219			S21	5s	5s	2	82324445	82752105	427.661	1817
										S21	6s	6s	2	82324445	83195942	871.498	4320
S23	177s	177s	4	14416610	15736121	1319.51	11852			S21	CON	7	2	82324445	82371147	46.703	68
S23	188s	188s	4	15012510	15570753	558.244	4434			S21	UNION	7	2	81858373	83195942	1337.57	6096
S23	27s	27s	4	14682768	15501172	818.405	6387
S23	28s	28s	4	14501522	15569975	1068.45	8807			S22	11s	11s	2	82371338	83498683	1127.35	6578
S23	22s	22s	4	15089321	15684029	594.709	5514			S22	18s	18s	2	82705707	83068683	362.977	1669
S23	25s	25s	4	14582248	15433167	850.92	6942			S22	1s	1s	2	82371423	82982757	611.335	2593
S23	30s	30s	4	12668872	15772825	3103.95	36381			S22	5s	5s	2	82833813	83303912	470.1	3019
S23	CON	7	4	15089321	15433167	343.847	2868			S22	6s	6s	2	82324445	83195942	871.498	4320
S23	UNION	7	4	12668872	15772825	3103.95	36381			S22	2s	2s	2	82568652	83498482	929.831	5718
										S22	7s	7s	2	82573499	83498482	924.984	5688
S24	166s	166s	8	10516275	10937490	421.216	926			S22	CON	7	2	82833813	82982757	148.945	500
S24	19s	19s	8	10620604	10933291	312.688	611			S22	UNION	7	2	82324445	83498683	1174.24	6654
S24	20s	20s	8	10619668	10968947	349.28	666
S24	22s	22s	8	10516238	10933291	417.054	926			S23	10s	10s	2	119057024	119894479	837.456	2540
S24	25s	25s	8	10832586	11284237	451.652	672			S23	17s	17s	2	119407625	119722081	314.457	1185
S24	28s	28s	8	10516275	10968920	452.646	975			S23	2s	2s	2	119333009	119646782	313.774	1178
S24	30s	30s	8	10516289	10932293	416.005	922			S23	4s	4s	2	119333009	119756912	423.904	1512
S24	CON	7	8	10832586	10932293	99.708	158			S23	5s	5s	2	119568169	119871171	303.003	886
S24	UNION	7	8	10516238	11284237	768	1439			S23	7s	7s	2	119333402	119756793	423.392	1509
										S23	9s	9s	2	119281247	119902291	621.045	1945
S25	166s	166s	8	11436483	13396441	1959.96	5888			S23	CON	7	2	119568169	119646782	78.614	273
S25	188s	188s	8	11936511	12402731	466.221	1017			S23	UNION	7	2	119057024	119902291	845.268	2549
S25	19s	19s	8	11936511	12402449	465.939	1016
S25	22s	22s	8	11577845	11994203	416.359	601			S24	10s	10s	4	27612623	27923104	310.482	1218
S25	25s	25s	8	11436468	11949578	513.111	738			S24	14s	14s	4	27530807	28021296	490.49	1904
S25	28s	28s	8	11936511	12402449	465.939	1016			S24	16s	16s	4	27612623	27917239	304.617	1191
S25	30s	30s	8	11898575	12417634	519.06	1127			S24	1s	1s	4	27769312	28645893	876.582	4480
S25	CON	7	8	11936511	11949578	13.068	26			S24	2s	2s	4	27530807	28021296	490.49	1904
S25	UNION	7	8	11436468	13396441	1959.97	5890			S24	5s	5s	4	27769312	28645893	876.582	4480
										S24	9s	9s	4	27800067	28198604	398.538	1971
S26	166s	166s	11	2144839	2659340	514.502	1402			S24	CON	7	4	27800067	27917239	117.173	574
S26	23s	23s	11	1946958	2659895	712.938	3111			S24	UNION	7	4	27530807	28645893	1115.09	5223
S26	29s	29s	11	1946765	2311366	364.602	2581
S26	30s	30s	11	1401766	2698268	1296.5	9295			S25	11s	11s	4	27923116	28668390	745.275	3996
S26	177s	177s	11	2258180	2605969	347.79	693			S25	14s	14s	4	27530807	28021296	490.49	1904
S26	22s	22s	11	1627504	2677796	1050.29	6986			S25	1s	1s	4	27769312	28645893	876.582	4480
S26	27s	27s	11	1843432	2700180	856.749	4470			S25	2s	2s	4	27530807	28021296	490.49	1904
S26	CON	7	11	2258180	2311366	53.187	201			S25	4s	4s	4	27923116	28587382	664.267	3364
S26	UNION	7	11	1401766	2700180	1298.41	9303			S25	5s	5s	4	27769312	28645893	876.582	4480
										S25	9s	9s	4	27800067	28198604	398.538	1971
S27	166s	166s	11	2144839	2659340	514.502	1402			S25	CON	7	4	27923116	28021296	98.181	495
S27	23s	23s	11	1946958	2659895	712.938	3111			S25	UNION	7	4	27530807	28668390	1137.58	5405
S27	29s	29s	11	2312975	2659326	346.352	512
S27	30s	30s	11	1401766	2698268	1296.5	9295			S26	10s	10s	7	18690689	19210544	519.856	3236
S27	177s	177s	11	2258180	2605969	347.79	693			S26	12s	12s	7	18670555	19205755	535.201	3371
S27	22s	22s	11	1627504	2677796	1050.29	6986			S26	13s	13s	7	18856887	19300565	443.679	2769
S27	27s	27s	11	1843432	2700180	856.749	4470			S26	15s	15s	7	18675015	19356578	681.564	4620
S27	CON	7	11	2312975	2605969	292.995	488			S26	1s	1s	7	18757833	19147100	389.268	2253
S27	UNION	7	11	1401766	2700180	1298.41	9303			S26	4s	4s	7	18690689	19151657	460.969	2816
										S26	9s	9s	7	18690689	19076164	385.476	2426
S28	166s	166s	11	3302615	3872385	569.771	661			S26	CON	7	7	18856887	19076164	219.278	1186
S28	23s	23s	11	3300697	3921228	620.532	874			S26	UNION	7	7	18670555	19356578	686.024	4678
S28	29s	29s	11	3302942	5349547	2046.61	12528
S28	30s	30s	11	3237580	5568100	2330.52	14974			S27	11s	11s	8	9316817	9827629	510.813	60
S28	177s	177s	11	3630754	4365927	735.174	2469			S27	17s	17s	8	9317711	9947029	629.319	835
S28	22s	22s	11	3300874	4532152	1231.28	3975			S27	3s	3s	8	9309993	9827480	517.488	113
S28	27s	27s	11	3302346	4216713	914.368	1807			S27	5s	5s	8	9308104	9827480	519.377	137
S28	CON	7	11	3630754	3872385	241.632	357			S27	6s	6s	8	9317937	10056340	738.404	1370
S28	UNION	7	11	3237580	5568100	2330.52	14974			S27	14s	14s	8	9310179	9827882	517.704	105
										S27	15s	15s	8	9317247	10056340	739.094	1390
S29	20s	20s	13	14933772	15710982	777.211	8286			S27	CON	7	8	9317937	9827480	509.544	26
S29	23s	23s	13	15269666	15835571	565.906	5811			S27	UNION	7	8	9308104	10056340	748.237	1481
S29	24s	24s	13	15326052	15872751	546.7	5594
S29	25s	25s	13	15064804	15838289	773.486	8262
S29	27s	27s	13	15179566	15551699	372.134	3907			S28	11s	11s	1	161788949	162123675	334.727	708
S29	30s	30s	13	15273737	15775956	502.22	5047			S28	14s	14s	1	161556691	162251782	695.092	1443
S29	31s	31s	13	14934131	15711228	777.098	8282			S28	16s	16s	1	162041115	162491066	449.952	336
S29	CON	7	13	15326052	15551699	225.648	2145			S28	17s	17s	1	161804667	162123373	318.707	666
S29	UNION	7	13	14933772	15872751	938.98	10293			S28	18s	18s	1	162046437	162521012	474.576	327
										S28	4s	4s	1	161725606	162123295	397.69	802
S30	20s	20s	13	14933772	15710982	777.211	8286			S28	CON	6	1	162046437	162123295	76.859	143
S30	23s	23s	13	15269666	15835571	565.906	5811			S28	UNION	6	1	161556691	162521012	964.322	1535
S30	24s	24s	13	15326052	15872751	546.7	5594
S30	25s	25s	13	15064804	15838289	773.486	8262			S29	11s	11s	2	25901167	26487988	586.822	3952
S30	27s	27s	13	15551959	15855526	303.568	3221			S29	13s	13s	2	25856147	26624235	768.089	5593
S30	30s	30s	13	15273737	15775956	502.22	5047			S29	15s	15s	2	26017869	26488132	470.264	3353
S30	31s	31s	13	14934131	15711228	777.098	8282			S29	3s	3s	2	25901167	26488574	587.408	3960
S30	CON	7	13	15551959	15710982	159.024	1438			S29	9s	9s	2	25900663	26488574	587.912	3962
S30	UNION	7	13	14933772	15872751	938.98	10293			S29	1s	1s	2	24982913	26055466	1072.55	5959
										S29	CON	6	2	26017869	26055466	37.598	333
S31	177s	177s	15	304242	1407927	1103.69	4177			S29	UNION	6	2	24982913	26624235	1641.32	10441
S31	188s	188s	15	342391	682334	339.944	511
S31	19s	19s	15	310652	1215532	904.881	2764			S30	11s	11s	2	25901167	26487988	586.822	3952
S31	22s	22s	15	308048	1259624	951.577	2998			S30	13s	13s	2	25856147	26624235	768.089	5593
S31	30s	30s	15	308048	754787	446.74	851			S30	15s	15s	2	26017869	26488132	470.264	3353
S31	166s	166s	15	421905	1773374	1351.47	6687			S30	3s	3s	2	25901167	26488574	587.408	3960
S31	24s	24s	15	315574	1727549	1411.98	6502			S30	9s	9s	2	25900663	26488574	587.912	3962
S31	CON	7	15	421905	682334	260.43	356			S30	1s	1s	2	26056908	26869712	812.805	7267
S31	UNION	7	15	304242	1773374	1469.13	7010			S30	CON	6	2	26056908	26487988	431.081	3014
										S30	UNION	6	2	25856147	26869712	1013.57	8382
S32	177s	177s	15	304242	1407927	1103.69	4177
S32	188s	188s	15	1046669	1410773	364.105	2161			S31	10s	10s	2	87960215	88288047	327.833	2328
S32	19s	19s	15	310652	1215532	904.881	2764			S31	11s	11s	2	87960113	88304330	344.218	2472
S32	20s	20s	15	1047290	1409735	362.446	2145			S31	13s	13s	2	87960113	88292268	332.156	2347
S32	22s	22s	15	308048	1259624	951.577	2998			S31	2s	2s	2	88086813	89113871	1027.06	10692
S32	166s	166s	15	421905	1773374	1351.47	6687			S31	7s	7s	2	88086813	88431952	345.14	3098
S32	24s	24s	15	315574	1727549	1411.98	6502			S31	12s	12s	2	88071058	88462247	391.19	3483
S32	CON	7	15	1047290	1215532	168.243	761			S31	CON	6	2	88086813	88288047	201.235	1426
S32	UNION	7	15	304242	1773374	1469.13	7010			S31	UNION	6	2	87960113	89113871	1153.76	11599
S33	177s	177s	15	304242	1407927	1103.69	4177			S32	10s	10s	2	91817517	92873822	1056.31	8860
S33	188s	188s	15	1046669	1410773	364.105	2161			S32	12s	12s	2	92053543	92453439	399.897	2573
S33	20s	20s	15	1047290	1409735	362.446	2145			S32	2s	2s	2	91962669	92451484	488.816	3795
S33	22s	22s	15	308048	1259624	951.577	2998			S32	7s	7s	2	91962669	92497182	534.514	4036
S33	166s	166s	15	421905	1773374	1351.47	6687			S32	9s	9s	2	91962750	92264947	302.198	2889
S33	24s	24s	15	315574	1727549	1411.98	6502			S32	13s	13s	2	91962669	92556598	593.93	4282
S33	23s	23s	15	1216525	1593150	376.626	2700			S32	CON	6	2	92053543	92264947	211.405	1648
S33	CON	7	15	1216525	1259624	43.1	208			S33	UNION	6	2	91817517	92873822	1056.31	8860
S33	UNION	7	15	304242	1773374	1469.13	7010
										S33	11s	11s	4	27923116	28668390	745.275	3996
S34	166s	166s	1	76421184	77118512	697.329	164			S33	14s	14s	4	28280322	28593182	312.861	1695
S34	177s	177s	1	76435889	77118509	682.621	114			S33	1s	1s	4	27769312	28645893	876.582	4480
S34	188s	188s	1	76081855	77118197	1036.34	981			S33	2s	2s	4	28287157	28593676	306.52	1676
S34	21s	21s	1	76411484	77118441	706.958	258			S33	4s	4s	4	27923116	28587382	664.267	3364
S34	30s	30s	1	76176835	76567821	390.987	978			S33	5s	5s	4	27769312	28645893	876.582	4480
S34	22s	22s	1	76269511	77118889	849.379	989			S33	CON	6	4	28287157	28587382	300.226	1660
S34	CON	6	1	76435889	76567821	131.933	108			S33	UNION	6	4	27769312	28668390	899.079	4662
S34	UNION	6	1	76081855	77118889	1037.04	1000
										S34	10s	10s	5	1541139	2849053	1307.91	11610
S35	166s	166s	1	94058008	94717791	659.784	5741			S34	14s	14s	5	2303652	2810068	506.417	1372
S35	30s	30s	1	94286776	94861462	574.687	3839			S34	1s	1s	5	2261476	2918867	657.392	1754
S35	25s	25s	1	94236691	94717788	481.098	3724			S34	3s	3s	5	2261476	2917696	656.221	1753
S35	28s	28s	1	94278295	94717791	439.497	3186			S34	5s	5s	5	1777561	2849083	1071.52	7965
S35	24s	24s	1	94236680	94717788	481.109	3725			S34	17s	17s	5	2361438	2823040	461.603	1218
S35	31s	31s	1	94341764	94970808	629.045	3584			S34	CON	6	5	2361438	2810068	448.631	1196
S35	CON	6	1	94341764	94717788	376.025	2301			S34	UNION	6	5	1541139	2918867	1377.73	11661
S35	UNION	6	1	94058008	94970808	912.801	7023
										S35	10s	10s	5	41320058	43129915	1809.86	11399
S36	19s	19s	1	94862389	95284546	422.158	1992			S35	13s	13s	5	41750563	42382167	631.605	2568
S36	23s	23s	1	94852289	95654443	802.155	3168			S35	14s	14s	5	41599355	41953134	353.78	1807
S36	30s	30s	1	94862252	95284410	422.159	1994			S35	15s	15s	5	41599355	41972374	373.02	1867
S36	166s	166s	1	94718054	95654017	935.964	3887			S35	16s	16s	5	41823421	42154986	331.566	1088
S36	25s	25s	1	94970712	95654443	683.732	2631			S35	6s	6s	5	41455668	41973926	518.259	2987
S36	31s	31s	1	94341764	94970808	629.045	3584			S35	CON	6	5	41823421	41953134	129.714	345
S36	CON	6	1	94970712	94970808	0.097	4			S35	UNION	6	5	41320058	43129915	1809.86	11399
S36	UNION	6	1	94341764	95654443	1312.68	6211
										S36	12s	12s	7	429785	920266	490.482	4399
S37	177s	177s	1	111687679	112376516	688.838	5908			S36	18s	18s	7	429401	754726	325.326	2487
S37	19s	19s	1	111944568	112266481	321.914	2762			S36	3s	3s	7	429785	929901	500.117	4527
S37	23s	23s	1	111687616	112682043	994.428	8858			S36	4s	4s	7	541161	908055	366.895	3392
S37	25s	25s	1	111687616	112101508	413.893	3161			S36	7s	7s	7	247061	952488	705.428	7002
S37	30s	30s	1	111687616	112115450	427.835	3222			S36	13s	13s	7	313705	662591	348.887	3068
S37	31s	31s	1	111329077	112263019	933.943	8981			S36	CON	6	7	541161	662591	121.431	1019
S37	CON	6	1	111944568	112101508	156.941	1288			S36	UNION	6	7	247061	952488	705.428	7002
S37	UNION	6	1	111329077	112682043	1352.97	13228
										S37	10s	10s	8	16890466	17587459	696.994	6262
S38	21s	21s	2	28109602	30602658	2493.06	25522			S37	12s	12s	8	17169780	17487183	317.404	1790
S38	22s	22s	2	29559489	30106386	546.898	5161			S37	17s	17s	8	17107463	17407566	300.104	2128
S38	23s	23s	2	29933613	30502024	568.412	7115			S37	1s	1s	8	17253360	17612909	359.55	2138
S38	24s	24s	2	29645064	30602595	957.532	11310			S37	3s	3s	8	17092393	17406474	314.082	2292
S38	20s	20s	2	29979312	30602659	623.348	8217			S37	5s	5s	8	17253178	17589229	336.052	1902
S38	30s	30s	2	28501699	30990591	2488.89	28329			S37	CON	6	8	17253360	17406474	153.115	886
S38	CON	6	2	29979312	30106386	127.075	1410			S37	UNION	6	8	16890466	17612909	722.444	6520
S38	UNION	6	2	28109602	30990591	2880.99	31622
										S38	166s	166s	3	48917142	50136079	1218.94	10226
S39	166s	166s	2	51226248	51686055	459.808	1182			S38	20s	20s	3	48917142	50135930	1218.79	10222
S39	188s	188s	2	51226388	51986239	759.852	1842			S38	22s	22s	3	48743652	49988096	1244.44	11469
S39	22s	22s	2	51226451	51686248	459.798	1173			S38	23s	23s	3	48760890	49097221	336.332	4106
S39	23s	23s	2	51226388	51635008	408.621	1065			S38	31s	31s	3	48355781	49232096	876.316	10384
S39	28s	28s	2	51226503	51685931	459.429	1166			S38	28s	28s	3	48991413	49480771	489.359	3745
S39	25s	25s	2	50559822	51634960	1075.14	2843			S38	CON	6	3	48991413	49097221	105.809	993
S39	CON	6	2	51226503	51634960	408.458	1058			S38	UNION	6	3	48355781	50136079	1780.3	17845
S39	UNION	6	2	50559822	51986239	1426.42	3624
										S39	11s	11s	9	23397568	24125887	728.32	4843
S40	166s	166s	4	562459	863202	300.744	3040			S39	12s	12s	9	23204883	23521765	316.883	3273
S40	177s	177s	4	57862	959474	901.613	6642			S39	14s	14s	9	23080302	23578652	498.351	5263
S40	19s	19s	4	58101	862992	804.892	5718			S39	17s	17s	9	23230356	23559362	329.007	3178
S40	20s	20s	4	58075	796043	737.969	5090			S39	2s	2s	9	23238523	23559398	320.876	3120
S40	31s	31s	4	57561	796069	738.509	5104			S39	4s	4s	9	23397514	23811294	413.781	3755
S40	27s	27s	4	57892	1149431	1091.54	8655			S39	CON	6	9	23397568	23521765	124.198	1403
S40	CON	6	4	562459	796043	233.585	2407			S39	UNION	6	9	23080302	24125887	1045.59	8427
S40	UNION	6	4	57561	1149431	1091.87	8662
										S40	12s	12s	1	98929625	99420732	491.108	3604
S41	177s	177s	4	14416610	15736121	1319.51	11852			S40	9s	9s	1	98663301	99304967	641.667	3975
S41	188s	188s	4	14664995	15012317	347.323	2736			S40	10s	10s	1	98676257	99455362	779.106	5658
S41	27s	27s	4	14682768	15501172	818.405	6387			S40	2s	2s	1	97862110	99266411	1404.3	9472
S41	28s	28s	4	14501522	15569975	1068.45	8807			S40	4s	4s	1	98360572	99013663	653.092	4444
S41	25s	25s	4	14582248	15433167	850.92	6942			S40	CON	5	1	98929625	99013663	84.039	548
S41	30s	30s	4	12668872	15772825	3103.95	36381			S40	UNION	5	1	97862110	99455362	1593.25	11527
S41	CON	6	4	14682768	15012317	329.55	2596
S41	UNION	6	4	12668872	15772825	3103.95	36381			S41	12s	12s	1	98929625	99420732	491.108	3604
										S41	3s	3s	1	99071902	99387232	315.331	2345
S42	177s	177s	4	14416610	15736121	1319.51	11852			S41	9s	9s	1	98663301	99304967	641.667	3975
S42	188s	188s	4	15012510	15570753	558.244	4434			S41	10s	10s	1	98676257	99455362	779.106	5658
S42	28s	28s	4	14501522	15569975	1068.45	8807			S41	2s	2s	1	97862110	99266411	1404.3	9472
S42	22s	22s	4	15089321	15684029	594.709	5514			S41	CON	5	1	99071902	99266411	194.51	1030
S42	25s	25s	4	15511025	16155480	644.456	8038			S41	UNION	5	1	97862110	99455362	1593.25	11527
S42	30s	30s	4	12668872	15772825	3103.95	36381
S42	CON	6	4	15511025	15569975	58.951	534			S42	13s	13s	2	10752141	11055288	303.148	1571
S42	UNION	6	4	12668872	16155480	3486.61	41279			S42	15s	15s	2	11030469	11980199	949.731	6587
										S42	1s	1s	2	10941156	11369689	428.534	2466
S43	177s	177s	4	57157832	57522727	364.896	3104			S42	5s	5s	2	10531312	11368042	836.731	5065
S43	188s	188s	4	57121315	57435999	314.685	2888			S42	9s	9s	2	11039388	11369301	329.914	1939
S43	20s	20s	4	57121315	57520177	398.863	3404			S42	CON	5	2	11039388	11055288	15.901	99
S43	24s	24s	4	57180354	57519126	338.773	2821			S42	UNION	5	2	10531312	11980199	1448.89	9644
S43	25s	25s	4	56933475	57742283	808.809	8266
S43	31s	31s	4	57121315	57520177	398.863	3404			S43	15s	15s	2	11980251	15326754	3346.5	39801
S43	CON	6	4	57180354	57435999	255.646	2308			S43	1s	1s	2	12205679	14077604	1871.93	19515
S43	UNION	6	4	56933475	57742283	808.809	8266			S43	14s	14s	2	12173733	12512168	338.436	2319
										S43	2s	2s	2	12144745	12554642	409.898	3001
S44	19s	19s	6	13571005	14136785	565.781	3613			S43	5s	5s	2	11784743	12809609	1024.87	6994
S44	23s	23s	6	13414249	15420058	2005.81	8832			S43	CON	5	2	12205679	12512168	306.49	2098
S44	24s	24s	6	13570216	14265345	695.13	4079			S43	UNION	5	2	11784743	15326754	3542.01	40891
S44	27s	27s	6	13390140	14007297	617.158	3583
S44	28s	28s	6	13315623	14733036	1417.41	6846			S44	10s	10s	2	16212221	17435935	1223.71	16279
S44	20s	20s	6	12830423	13757782	927.36	6970			S44	13s	13s	2	16832270	17358009	525.74	7041
S44	CON	6	6	13571005	13757782	186.778	1015			S44	2s	2s	2	16933513	17590842	657.33	8816
S44	UNION	6	6	12830423	15420058	2589.64	13902			S44	4s	4s	2	15919740	17179049	1259.31	17372
										S44	5s	5s	2	15907704	17605691	1697.99	23571
S45	19s	19s	6	13571005	14136785	565.781	3613			S44	CON	5	2	16933513	17179049	245.537	2969
S45	23s	23s	6	13414249	15420058	2005.81	8832			S44	UNION	5	2	15907704	17605691	1697.99	23571
S45	24s	24s	6	13570216	14265345	695.13	4079
S45	27s	27s	6	13390140	14007297	617.158	3583			S45	10s	10s	2	16212221	17435935	1223.71	16279
S45	28s	28s	6	13315623	14733036	1417.41	6846			S45	13s	13s	2	16832270	17358009	525.74	7041
S45	20s	20s	6	13758103	15192395	1434.29	5850			S45	2s	2s	2	16933513	17590842	657.33	8816
S45	CON	6	6	13758103	14007297	249.195	1511			S45	4s	4s	2	17179190	18044503	865.314	12259
S45	UNION	6	6	13315623	15420058	2104.44	9548			S45	5s	5s	2	15907704	17605691	1697.99	23571
										S45	CON	5	2	17179190	17358009	178.82	2453
S46	19s	19s	6	13571005	14136785	565.781	3613			S45	UNION	5	2	15907704	18044503	2136.8	29792
S46	23s	23s	6	13414249	15420058	2005.81	8832
S46	24s	24s	6	13570216	14265345	695.13	4079			S46	10s	10s	2	92887356	93836920	949.565	5077
S46	27s	27s	6	14007357	15025110	1017.75	3542			S46	2s	2s	2	92887356	94699182	1811.83	9301
S46	28s	28s	6	13315623	14733036	1417.41	6846			S46	7s	7s	2	92934737	94699182	1764.45	9067
S46	20s	20s	6	13758103	15192395	1434.29	5850			S46	9s	9s	2	93090864	93468468	377.605	1725
S46	CON	6	6	14007357	14136785	129.429	1080			S46	15s	15s	2	92617348	93106320	488.973	2856
S46	UNION	6	6	13315623	15420058	2104.44	9548			S46	CON	5	2	93090864	93106320	15.457	76
										S46	UNION	5	2	92617348	94699182	2081.84	11243
S47	166s	166s	6	14642374	15057448	415.075	1208
S47	20s	20s	6	13758103	15192395	1434.29	5850			S47	10s	10s	2	94136891	94744527	607.637	3391
S47	23s	23s	6	13414249	15420058	2005.81	8832			S47	15s	15s	2	94024288	94746003	721.716	3835
S47	24s	24s	6	14265497	15422950	1157.45	3871			S47	6s	6s	2	94393062	94746003	352.942	1733
S47	27s	27s	6	14007357	15025110	1017.75	3542			S47	2s	2s	2	92887356	94699182	1811.83	9301
S47	28s	28s	6	13315623	14733036	1417.41	6846			S47	7s	7s	2	92934737	94699182	1764.45	9067
S47	CON	6	6	14642374	14733036	90.663	287			S47	CON	5	2	94393062	94699182	306.121	1359
S47	UNION	6	6	13315623	15422950	2107.33	9552			S47	UNION	5	2	92887356	94746003	1858.65	9675
S48	166s	166s	6	14642374	15057448	415.075	1208			S48	12s	12s	2	118600832	119237740	636.909	1690
S48	20s	20s	6	13758103	15192395	1434.29	5850			S48	16s	16s	2	118854813	119168984	314.172	711
S48	23s	23s	6	13414249	15420058	2005.81	8832			S48	18s	18s	2	118765398	119193726	428.329	1121
S48	24s	24s	6	14265497	15422950	1157.45	3871			S48	9s	9s	2	118396039	118855001	458.963	2441
S48	27s	27s	6	14007357	15025110	1017.75	3542			S48	10s	10s	2	118097447	119056809	959.363	5582
S48	28s	28s	6	14733065	15427842	694.778	2741			S48	CON	5	2	118854813	118855001	0.189	3
S48	CON	6	6	14733065	15025110	292.046	825			S48	UNION	5	2	118097447	119237740	1140.29	6022
S48	UNION	6	6	13414249	15427842	2013.59	8876
										S49	12s	12s	2	143373450	143789482	416.033	2428
S49	166s	166s	6	14642374	15057448	415.075	1208			S49	14s	14s	2	143716456	144113288	396.833	2592
S49	20s	20s	6	13758103	15192395	1434.29	5850			S49	3s	3s	2	143025015	144279248	1254.23	8886
S49	23s	23s	6	13414249	15420058	2005.81	8832			S49	7s	7s	2	143716998	144245694	528.697	3946
S49	24s	24s	6	14265497	15422950	1157.45	3871			S49	9s	9s	2	143424174	143757484	333.311	1818
S49	27s	27s	6	15026555	15729288	702.734	4476			S49	CON	5	2	143716998	143757484	40.487	254
S49	28s	28s	6	14733065	15427842	694.778	2741			S49	UNION	5	2	143025015	144279248	1254.23	8886
S49	CON	6	6	15026555	15057448	30.894	88
S49	UNION	6	6	13414249	15729288	2315.04	11439			S50	10s	10s	3	36966711	37313708	346.998	1836
										S50	14s	14s	3	37217411	37592013	374.603	2496
S50	21s	21s	7	6843142	7330749	487.608	658			S50	15s	15s	3	37217106	37592119	375.014	2500
S50	22s	22s	7	6541978	8169548	1627.57	2797			S50	12s	12s	3	36526542	37414847	888.306	5289
S50	24s	24s	7	6841446	8169943	1328.5	1153			S50	2s	2s	3	37177993	37538610	360.618	2088
S50	30s	30s	7	6843142	7305746	462.605	613			S50	CON	5	3	37217411	37313708	96.298	327
S50	19s	19s	7	6654611	7305671	651.061	1317			S50	UNION	5	3	36526542	37592119	1065.58	7017
S50	20s	20s	7	6591401	7015399	423.999	1428
S50	CON	6	7	6843142	7015399	172.258	224			S51	12s	12s	3	73286812	73672768	385.957	1681
S50	UNION	6	7	6541978	8169943	1627.97	2798			S51	13s	13s	3	73314040	73672537	358.498	1522
										S51	2s	2s	3	73387579	73809397	421.819	1729
S51	19s	19s	7	7306761	8170303	863.543	536			S51	5s	5s	3	73462587	73808976	346.39	1436
S51	20s	20s	7	7305896	8170647	864.752	547			S51	7s	7s	3	73288337	73672622	384.286	1669
S51	21s	21s	7	6843142	7330749	487.608	658			S51	CON	5	3	73462587	73672537	209.951	764
S51	22s	22s	7	6541978	8169548	1627.57	2797			S51	UNION	5	3	73286812	73809397	522.586	2351
S51	24s	24s	7	6841446	8169943	1328.5	1153
S51	30s	30s	7	7306771	8191148	884.378	614			S52	16s	16s	4	18752899	19288347	535.449	81
S51	CON	6	7	7306771	7330749	23.979	29			S52	2s	2s	4	18752899	19399395	646.497	302
S51	UNION	6	7	6541978	8191148	1649.17	2889			S52	5s	5s	4	18752812	19287386	534.575	69
										S52	12s	12s	4	18752812	19366805	613.994	203
S52	21s	21s	7	7847657	8170647	322.991	505			S52	17s	17s	4	18753218	19379455	626.238	242
S52	22s	22s	7	6541978	8169548	1627.57	2797			S52	CON	5	4	18753218	19287386	534.169	66
S52	24s	24s	7	6841446	8169943	1328.5	1153			S52	UNION	5	4	18752812	19399395	646.584	304
S52	30s	30s	7	7306771	8191148	884.378	614
S52	19s	19s	7	7306761	8170303	863.543	536			S53	12s	12s	4	26143439	26649536	506.098	2714
S52	20s	20s	7	7305896	8170647	864.752	547			S53	1s	1s	4	26175694	26610293	434.6	2205
S52	CON	6	7	7847657	8169548	321.892	490			S53	3s	3s	4	26214723	26610293	395.571	1930
S52	UNION	6	7	6541978	8191148	1649.17	2889			S53	5s	5s	4	26115956	26610293	494.338	2787
										S53	4s	4s	4	26218465	26870904	652.44	3608
S53	21s	21s	7	8171051	8518241	347.191	1251			S53	CON	5	4	26218465	26610293	391.829	1910
S53	22s	22s	7	8277448	8671065	393.618	1387			S53	UNION	5	4	26115956	26870904	754.949	4485
S53	24s	24s	7	8170647	8886613	715.967	2704
S53	30s	30s	7	8277557	8695433	417.877	1448			S54	11s	11s	4	41361210	41974034	612.825	1868
S53	20s	20s	7	8171016	9187608	1016.59	4236			S54	12s	12s	4	41207902	41977664	769.763	2731
S53	23s	23s	7	8191238	8608721	417.484	1430			S54	14s	14s	4	41363194	41674719	311.526	1169
S53	CON	6	7	8277557	8518241	240.685	965			S54	6s	6s	4	41207910	41977552	769.643	2727
S53	UNION	6	7	8170647	9187608	1016.96	4244			S54	9s	9s	4	41362911	41676363	313.453	1171
										S54	CON	5	4	41363194	41674719	311.526	1169
S54	166s	166s	8	11436483	13396441	1959.96	5888			S54	UNION	5	4	41207902	41977664	769.763	2731
S54	19s	19s	8	12418910	12723967	305.058	1043
S54	20s	20s	8	12417957	13875696	1457.74	7432			S55	11s	11s	4	70269192	71049938	780.747	4447
S54	22s	22s	8	11996732	12724598	727.867	1983			S55	14s	14s	4	70805245	71205770	400.526	2165
S54	25s	25s	8	12417957	14033168	1615.21	9131			S55	1s	1s	4	70512669	71295652	782.984	4613
S54	29s	29s	8	12417994	13700703	1282.71	5576			S55	7s	7s	4	69480875	71049938	1569.06	13947
S54	CON	6	8	12418910	12723967	305.058	1043			S55	9s	9s	4	70856097	71205684	349.588	1829
S54	UNION	6	8	11436483	14033168	2596.69	10907			S55	CON	5	4	70856097	71049938	193.842	929
										S55	UNION	5	4	69480875	71295652	1814.78	15392
S55	177s	177s	8	13411855	13888263	476.409	3333
S55	21s	21s	8	13457377	13850941	393.565	2672			S56	1s	1s	4	74519494	75927611	1408.12	12244
S55	22s	22s	8	13252127	13584867	332.741	1764			S56	2s	2s	4	75245309	75725315	480.007	3421
S55	25s	25s	8	12417957	14033168	1615.21	9131			S56	6s	6s	4	75097758	75745463	647.706	4843
S55	29s	29s	8	12417994	13700703	1282.71	5576			S56	7s	7s	4	71896991	77295695	5398.7	53900
S55	20s	20s	8	12417957	13875696	1457.74	7432			S56	12s	12s	4	74867604	75983416	1115.81	9760
S55	CON	6	8	13457377	13584867	127.491	532			S56	CON	5	4	75245309	75725315	480.007	3421
S55	UNION	6	8	12417957	14033168	1615.21	9131			S56	UNION	5	4	71896991	77295695	5398.7	53900
S56	166s	166s	14	679540	1185758	506.219	1397			S57	10s	10s	5	3742964	4256284	513.321	893
S56	19s	19s	14	441826	1931930	1490.11	9725			S57	1s	1s	5	3770086	4155927	385.842	383
S56	22s	22s	14	433984	1189388	755.405	2048			S57	3s	3s	5	3474262	3883361	409.1	441
S56	27s	27s	14	680626	1181056	500.431	1373			S57	5s	5s	5	3742955	4196939	453.985	598
S56	28s	28s	14	670182	1090519	420.338	1212			S57	17s	17s	5	3745116	4196920	451.805	577
S56	30s	30s	14	436011	2536664	2100.65	17505			S57	CON	5	5	3770086	3883361	113.276	111
S56	CON	6	14	680626	1090519	409.894	1183			S57	UNION	5	5	3474262	4256284	782.023	1179
S56	UNION	6	14	433984	2536664	2102.68	17539
										S58	10s	10s	5	22603513	22989240	385.728	2007
S57	177s	177s	1	29079185	29435178	355.994	4162			S58	11s	11s	5	22603494	22971588	368.095	1877
S57	21s	21s	1	29079185	29530275	451.091	5130			S58	12s	12s	5	22603494	22922002	318.509	1507
S57	29s	29s	1	29079185	30672939	1593.76	21198			S58	3s	3s	5	22581233	22919976	338.744	1690
S57	188s	188s	1	29219960	29706254	486.295	5564			S58	5s	5s	5	22577629	22913946	336.318	1652
S57	23s	23s	1	29078991	29385940	306.95	3547			S58	CON	5	5	22603513	22913946	310.434	1418
S57	CON	5	1	29219960	29385940	165.981	2062			S58	UNION	5	5	22577629	22989240	411.612	2241
S57	UNION	5	1	29078991	30672939	1593.95	21223
										S59	10s	10s	5	41320058	43129915	1809.86	11399
S58	20s	20s	1	29852018	30308223	456.206	6815			S59	13s	13s	5	41750563	42382167	631.605	2568
S58	21s	21s	1	29706408	30308223	601.816	8795			S59	15s	15s	5	41978714	42301721	323.008	1131
S58	29s	29s	1	29079185	30672939	1593.76	21198			S59	16s	16s	5	41823421	42154986	331.566	1088
S58	22s	22s	1	30228918	30607219	378.302	5409			S59	3s	3s	5	41978619	42281423	302.805	991
S58	25s	25s	1	30189970	30502178	312.209	4486			S59	CON	5	5	41978714	42154986	176.273	674
S58	CON	5	1	30228918	30308223	79.306	1266			S59	UNION	5	5	41320058	43129915	1809.86	11399
S59	UNION	5	1	29079185	30672939	1593.76	21198
										S60	17s	17s	7	7101563	8054377	952.815	649
S59	177s	177s	1	36152349	36524830	372.482	3697			S60	4s	4s	7	7305857	8171016	865.16	570
S59	19s	19s	1	36327002	36876105	549.104	5543			S60	6s	6s	7	6841445	8164082	1322.64	1197
S59	25s	25s	1	35832084	36386443	554.36	5648			S60	9s	9s	7	7306658	8698025	1391.37	2204
S59	28s	28s	1	35942421	36873108	930.688	9167			S60	16s	16s	7	7102104	8078332	976.229	685
S59	30s	30s	1	35958916	36591371	632.456	6620			S60	CON	5	7	7306658	8054377	747.72	342
S59	CON	5	1	36327002	36386443	59.442	599			S60	UNION	5	7	6841445	8698025	1856.58	2876
S59	UNION	5	1	35832084	36876105	1044.02	10592
										S61	13s	13s	7	8453837	8779253	325.417	898
S60	188s	188s	1	36847630	37352481	504.852	2470			S61	17s	17s	7	8172441	8786956	614.516	1974
S60	25s	25s	1	36530132	37227516	697.385	5044			S61	4s	4s	7	8171316	8730005	558.69	1712
S60	30s	30s	1	36613090	37378781	765.692	4684			S61	9s	9s	7	7306658	8698025	1391.37	2204
S60	19s	19s	1	36327002	36876105	549.104	5543			S61	16s	16s	7	8304166	8714190	410.025	1264
S60	28s	28s	1	35942421	36873108	930.688	9167			S61	CON	5	7	8453837	8698025	244.189	590
S60	CON	5	1	36847630	36873108	25.479	109			S61	UNION	5	7	7306658	8786956	1480.3	2547
S60	UNION	5	1	35942421	37378781	1436.36	11680
										S62	13s	13s	8	9862624	10223885	361.262	2185
S61	19s	19s	1	38715313	39364267	648.955	6733			S62	15s	15s	8	9317247	10056340	739.094	1390
S61	20s	20s	1	38372453	38948088	575.636	7785			S62	2s	2s	8	9827888	10248621	420.734	2649
S61	24s	24s	1	38387804	38720685	332.882	5026			S62	17s	17s	8	9317711	9947029	629.319	835
S61	29s	29s	1	38716676	39337695	621.02	6489			S62	6s	6s	8	9317937	10056340	738.404	1370
S61	31s	31s	1	38607504	38948160	340.657	4321			S62	CON	5	8	9862624	9947029	84.406	493
S61	CON	5	1	38716676	38720685	4.01	32			S62	UNION	5	8	9317247	10248621	931.375	2704
S61	UNION	5	1	38372453	39364267	991.815	11949
										S63	10s	10s	11	4604519	5577306	972.788	8320
S62	19s	19s	1	38715313	39364267	648.955	6733			S63	16s	16s	11	3422350	5001882	1579.53	7622
S62	20s	20s	1	38372453	38948088	575.636	7785			S63	13s	13s	11	4464666	5153396	688.731	5536
S62	22s	22s	1	38895982	39791588	895.607	10043			S63	14s	14s	11	3237530	4923394	1685.87	7065
S62	29s	29s	1	38716676	39337695	621.02	6489			S63	3s	3s	11	3237210	6332798	3095.59	20814
S62	31s	31s	1	38607504	38948160	340.657	4321			S63	CON	5	11	4604519	4923394	318.876	2495
S62	CON	5	1	38895982	38948088	52.107	608			S63	UNION	5	11	3237210	6332798	3095.59	20814
S63	UNION	5	1	38372453	39791588	1419.14	17220
										S64	10s	10s	11	4604519	5577306	972.788	8320
S63	166s	166s	1	76081855	76421165	339.311	819			S64	16s	16s	11	3422350	5001882	1579.53	7622
S63	188s	188s	1	76081855	77118197	1036.34	981			S64	13s	13s	11	4464666	5153396	688.731	5536
S63	21s	21s	1	76081855	76407426	325.572	657			S64	14s	14s	11	4923532	6406866	1483.34	14708
S63	22s	22s	1	76269511	77118889	849.379	989			S64	3s	3s	11	3237210	6332798	3095.59	20814
S63	30s	30s	1	76176835	76567821	390.987	978			S64	CON	5	11	4923532	5001882	78.351	710
S63	CON	5	1	76269511	76407426	137.916	646			S64	UNION	5	11	3237210	6406866	3169.66	21778
S63	UNION	5	1	76081855	77118889	1037.04	1000
										S65	11s	11s	17	10229050	10749023	519.974	1178
S64	166s	166s	1	76081855	76421165	339.311	819			S65	1s	1s	17	10339239	10751226	411.988	765
S64	188s	188s	1	76081855	77118197	1036.34	981			S65	2s	2s	17	10336722	10748870	412.149	707
S64	21s	21s	1	76411484	77118441	706.958	258			S65	5s	5s	17	9948289	10752200	803.912	2479
S64	22s	22s	1	76269511	77118889	849.379	989			S65	12s	12s	17	10333541	10695618	362.078	623
S64	30s	30s	1	76176835	76567821	390.987	978			S65	CON	5	17	10339239	10695618	356.38	609
S64	CON	5	1	76411484	76421165	9.682	94			S65	UNION	5	17	9948289	10752200	803.912	2479
S64	UNION	5	1	76081855	77118889	1037.04	1000
S65	166s	166s	1	86177456	87407522	1230.07	15254
S65	27s	27s	1	86888766	87846506	957.741	9124
S65	29s	29s	1	86569830	87152840	583.011	7375
S65	23s	23s	1	86933287	88042616	1109.33	10844
S65	25s	25s	1	86177364	87645741	1468.38	17491
S65	CON	5	1	86933287	87152840	219.554	1866
S66	UNION	5	1	86177364	88042616	1865.25	22080
S66	166s	166s	1	86177456	87407522	1230.07	15254
S66	27s	27s	1	86888766	87846506	957.741	9124
S66	29s	29s	1	87237976	87726951	488.976	4519
S66	23s	23s	1	86933287	88042616	1109.33	10844
S66	25s	25s	1	86177364	87645741	1468.38	17491
S66	CON	5	1	87237976	87407522	169.547	1585
S66	UNION	5	1	86177364	88042616	1865.25	22080
S67	166s	166s	1	87407708	87924746	517.039	5523
S67	27s	27s	1	86888766	87846506	957.741	9124
S67	29s	29s	1	87237976	87726951	488.976	4519
S67	23s	23s	1	86933287	88042616	1109.33	10844
S67	25s	25s	1	86177364	87645741	1468.38	17491
S67	CON	5	1	87407708	87645741	238.034	2229
S67	UNION	5	1	86177364	88042616	1865.25	22080
S68	166s	166s	1	87407708	87924746	517.039	5523
S68	27s	27s	1	86888766	87846506	957.741	9124
S68	29s	29s	1	87237976	87726951	488.976	4519
S68	23s	23s	1	86933287	88042616	1109.33	10844
S68	25s	25s	1	87645879	88466787	820.909	9712
S68	CON	5	1	87645879	87726951	81.073	698
S68	UNION	5	1	86888766	88466787	1578.02	16675
S69	19s	19s	1	95827076	96246775	419.7	1522
S69	23s	23s	1	95809395	96247839	438.445	1631
S69	24s	24s	1	94993991	96389542	1395.55	5057
S69	30s	30s	1	95809331	96389556	580.226	1956
S69	25s	25s	1	96052705	96368691	315.987	934
S69	CON	5	1	96052705	96246775	194.071	702
S69	UNION	5	1	94993991	96389556	1395.57	5058
S70	188s	188s	1	96252003	96568634	316.632	1512
S70	19s	19s	1	96248311	96568676	320.366	1523
S70	24s	24s	1	94993991	96389542	1395.55	5057
S70	25s	25s	1	96052705	96368691	315.987	934
S70	30s	30s	1	95809331	96389556	580.226	1956
S70	CON	5	1	96252003	96368691	116.689	218
S70	UNION	5	1	94993991	96568676	1574.69	6263
S71	23s	23s	1	107944969	108287689	342.721	3634
S71	27s	27s	1	107971350	108321335	349.986	3392
S71	30s	30s	1	107922564	108321461	398.898	4550
S71	19s	19s	1	107891984	108586210	694.227	8431
S71	25s	25s	1	107879992	108307244	427.253	5091
S71	CON	5	1	107971350	108287689	316.34	2967
S71	UNION	5	1	107879992	108586210	706.219	8623
S72	188s	188s	1	116353596	117190197	836.602	8255
S72	21s	21s	1	116178972	117055291	876.32	8862
S72	30s	30s	1	116178972	116987826	808.855	8056
S72	31s	31s	1	116178994	116685058	506.065	5146
S72	19s	19s	1	116176459	116959368	782.91	7719
S72	CON	5	1	116353596	116685058	331.463	3121
S72	UNION	5	1	116176459	117190197	1013.74	10313
S73	188s	188s	1	117487123	117886261	399.139	2496
S73	20s	20s	1	117624588	118006877	382.29	2355
S73	25s	25s	1	117488558	117970557	482	3069
S73	28s	28s	1	117488416	118006877	518.462	3266
S73	19s	19s	1	117843308	118261512	418.205	2561
S73	CON	5	1	117843308	117886261	42.954	238
S73	UNION	5	1	117487123	118261512	774.39	4819
S74	166s	166s	2	19113986	19551953	437.968	5639
S74	19s	19s	2	19346246	19649494	303.249	3759
S74	20s	20s	2	19158688	19850405	691.718	8963
S74	29s	29s	2	18406395	19844933	1438.54	15628
S74	30s	30s	2	19067204	21820787	2753.58	37565
S74	CON	5	2	19346246	19551953	205.708	2712
S74	UNION	5	2	18406395	21820787	3414.39	43278
S75	188s	188s	2	25323368	25651296	327.929	1492
S75	20s	20s	2	24464812	25651176	1186.37	12012
S75	24s	24s	2	25506932	26608812	1101.88	7299
S75	29s	29s	2	25337911	25650455	312.545	1398
S75	30s	30s	2	21876187	25651164	3774.98	46542
S75	CON	5	2	25506932	25650455	143.524	516
S75	UNION	5	2	21876187	26608812	4732.63	53324
S76	188s	188s	2	25656057	26783609	1127.55	8885
S76	24s	24s	2	25506932	26608812	1101.88	7299
S76	29s	29s	2	25652877	26047605	394.729	2048
S76	30s	30s	2	25651308	28501647	2850.34	17986
S76	20s	20s	2	25802055	26880511	1078.46	8902
S76	CON	5	2	25802055	26047605	245.551	1504
S76	UNION	5	2	25506932	28501647	2994.72	18506
S77	19s	19s	2	26247591	26574742	327.152	3031
S77	20s	20s	2	25802055	26880511	1078.46	8902
S77	24s	24s	2	25506932	26608812	1101.88	7299
S77	30s	30s	2	25651308	28501647	2850.34	17986
S77	188s	188s	2	25656057	26783609	1127.55	8885
S77	CON	5	2	26247591	26574742	327.152	3031
S77	UNION	5	2	25506932	28501647	2994.72	18506
S78	166s	166s	2	26606857	28443402	1836.55	10406
S78	188s	188s	2	25656057	26783609	1127.55	8885
S78	20s	20s	2	25802055	26880511	1078.46	8902
S78	24s	24s	2	25506932	26608812	1101.88	7299
S78	30s	30s	2	25651308	28501647	2850.34	17986
S78	CON	5	2	26606857	26608812	1.956	13
S78	UNION	5	2	25506932	28501647	2994.72	18506
S79	166s	166s	2	26606857	28443402	1836.55	10406
S79	188s	188s	2	26834630	28353720	1519.09	6729
S79	20s	20s	2	25802055	26880511	1078.46	8902
S79	28s	28s	2	26846033	27251833	405.801	2341
S79	30s	30s	2	25651308	28501647	2850.34	17986
S79	CON	5	2	26846033	26880511	34.479	120
S79	UNION	5	2	25651308	28501647	2850.34	17986
S80	21s	21s	2	31120987	31825153	704.167	10679
S80	24s	24s	2	31122917	31542199	419.283	6196
S80	20s	20s	2	31114332	31916004	801.673	11615
S80	27s	27s	2	31143520	31492465	348.946	5281
S80	30s	30s	2	31037272	31916004	878.733	11646
S80	CON	5	2	31143520	31492465	348.946	5281
S80	UNION	5	2	31037272	31916004	878.733	11646
S81	188s	188s	2	33689866	34433369	743.504	11182
S81	23s	23s	2	33974326	34341184	366.859	5411
S81	19s	19s	2	34214885	34617366	402.482	5059
S81	20s	20s	2	33569968	34542925	972.958	14115
S81	30s	30s	2	34214965	34542927	327.963	4245
S81	CON	5	2	34214965	34341184	126.22	1789
S81	UNION	5	2	33569968	34617366	1047.4	14923
S82	188s	188s	2	34433484	35738442	1304.96	8829
S82	19s	19s	2	34214885	34617366	402.482	5059
S82	29s	29s	2	34437369	34791474	354.106	3492
S82	20s	20s	2	33569968	34542925	972.958	14115
S82	30s	30s	2	34214965	34542927	327.963	4245
S82	CON	5	2	34437369	34542925	105.557	1142
S82	UNION	5	2	33569968	35738442	2168.47	21738
S83	188s	188s	2	34433484	35738442	1304.96	8829
S83	19s	19s	2	34214885	34617366	402.482	5059
S83	29s	29s	2	34437369	34791474	354.106	3492
S83	20s	20s	2	34542938	35738226	1195.29	7612
S83	30s	30s	2	34542952	35475645	932.694	6116
S83	CON	5	2	34542952	34617366	74.415	803
S83	UNION	5	2	34214885	35738442	1523.56	11874
S84	166s	166s	2	51226248	51686055	459.808	1182
S84	188s	188s	2	51226388	51986239	759.852	1842
S84	22s	22s	2	51226451	51686248	459.798	1173
S84	28s	28s	2	51226503	51685931	459.429	1166
S84	25s	25s	2	51635208	51986051	350.844	749
S84	CON	5	2	51635208	51685931	50.724	92
S84	UNION	5	2	51226248	51986239	759.992	1854
S85	20s	20s	3	11142654	11882503	739.85	7119
S85	29s	29s	3	11170788	11882503	711.716	6870
S85	31s	31s	3	11142654	11882503	739.85	7119
S85	188s	188s	3	11180598	11504523	323.926	2326
S85	28s	28s	3	11175659	11580050	404.392	3032
S85	CON	5	3	11180598	11504523	323.926	2326
S85	UNION	5	3	11142654	11882503	739.85	7119
S86	188s	188s	3	36536043	36985263	449.221	2497
S86	20s	20s	3	36526921	37561574	1034.65	5712
S86	22s	22s	3	36531602	37561574	1029.97	5675
S86	23s	23s	3	36966701	37313708	347.008	1528
S86	31s	31s	3	36779671	37277518	497.848	2095
S86	CON	5	3	36966701	36985263	18.563	50
S86	UNION	5	3	36526921	37561574	1034.65	5712
S87	188s	188s	3	37204809	37561574	356.766	2118
S87	20s	20s	3	36526921	37561574	1034.65	5712
S87	22s	22s	3	36531602	37561574	1029.97	5675
S87	23s	23s	3	36966701	37313708	347.008	1528
S87	31s	31s	3	36779671	37277518	497.848	2095
S87	CON	5	3	37204809	37277518	72.71	359
S87	UNION	5	3	36526921	37561574	1034.65	5712
S88	166s	166s	3	48917142	50136079	1218.94	10226
S88	20s	20s	3	48917142	50135930	1218.79	10222
S88	22s	22s	3	48743652	49988096	1244.44	11469
S88	31s	31s	3	49451346	49852458	401.113	3506
S88	28s	28s	3	48991413	49480771	489.359	3745
S88	CON	5	3	49451346	49480771	29.426	330
S88	UNION	5	3	48743652	50136079	1392.43	12540
S89	166s	166s	3	48917142	50136079	1218.94	10226
S89	188s	188s	3	49761002	50074507	313.506	2290
S89	20s	20s	3	48917142	50135930	1218.79	10222
S89	22s	22s	3	48743652	49988096	1244.44	11469
S89	31s	31s	3	49451346	49852458	401.113	3506
S89	CON	5	3	49761002	49852458	91.457	564
S89	UNION	5	3	48743652	50136079	1392.43	12540
S90	188s	188s	3	61837660	62547129	709.47	5619
S90	19s	19s	3	61791784	62697687	905.904	7361
S90	25s	25s	3	61837524	62324338	486.815	3790
S90	29s	29s	3	61791796	62459586	667.791	5160
S90	31s	31s	3	61400812	62326317	925.506	6344
S90	CON	5	3	61837660	62324338	486.679	3789
S90	UNION	5	3	61400812	62697687	1296.88	9615
S91	166s	166s	3	71843352	72430197	586.846	4927
S91	25s	25s	3	71843352	72444932	601.581	5156
S91	27s	27s	3	72283628	72655770	372.143	4540
S91	30s	30s	3	71836988	72676749	839.762	8456
S91	28s	28s	3	71894771	72295799	401.029	3000
S91	CON	5	3	72283628	72295799	12.172	105
S91	UNION	5	3	71836988	72676749	839.762	8456
S92	166s	166s	3	83703787	84181865	478.079	2508
S92	188s	188s	3	83939752	84249073	309.322	1696
S92	20s	20s	3	83814372	84182004	367.633	2003
S92	30s	30s	3	83814549	84375770	561.222	3255
S92	31s	31s	3	84176068	84533054	356.987	1986
S92	CON	5	3	84176068	84181865	5.798	43
S92	UNION	5	3	83703787	84533054	829.268	4451
S93	188s	188s	4	26376645	26692660	316.016	2631
S93	20s	20s	4	26376455	26692660	316.206	2633
S93	177s	177s	4	26103682	27182478	1078.8	9492
S93	22s	22s	4	26143439	27266795	1123.36	9595
S93	23s	23s	4	26145639	27628763	1483.12	10920
S93	CON	5	4	26376645	26692660	316.016	2631
S93	UNION	5	4	26103682	27628763	1525.08	11461
S94	166s	166s	4	27923164	28674648	751.485	4130
S94	19s	19s	4	27923152	28224228	301.077	1461
S94	177s	177s	4	27807155	28674558	867.404	4731
S94	22s	22s	4	27923164	28548466	625.303	3104
S94	23s	23s	4	27923134	28904700	981.567	6266
S94	CON	5	4	27923164	28224228	301.065	1460
S94	UNION	5	4	27807155	28904700	1097.55	6866
S95	166s	166s	4	27923164	28674648	751.485	4130
S95	177s	177s	4	27807155	28674558	867.404	4731
S95	19s	19s	4	28224592	28578090	353.499	1813
S95	22s	22s	4	27923164	28548466	625.303	3104
S95	23s	23s	4	27923134	28904700	981.567	6266
S95	CON	5	4	28224592	28548466	323.875	1640
S95	UNION	5	4	27807155	28904700	1097.55	6866
S96	25s	25s	4	30697102	31264550	567.449	6342
S96	30s	30s	4	30370027	31034307	664.281	7408
S96	29s	29s	4	30657095	31019844	362.75	3315
S96	31s	31s	4	30710386	31028209	317.824	2642
S96	22s	22s	4	30461421	31054276	592.856	6456
S96	CON	5	4	30710386	31019844	309.459	2570
S96	UNION	5	4	30370027	31264550	894.524	10871
S97	188s	188s	4	57121315	57435999	314.685	2888
S97	20s	20s	4	57121315	57520177	398.863	3404
S97	25s	25s	4	56933475	57742283	808.809	8266
S97	29s	29s	4	56422578	57154792	732.215	8364
S97	31s	31s	4	57121315	57520177	398.863	3404
S97	CON	5	4	57121315	57154792	33.478	262
S97	UNION	5	4	56422578	57742283	1319.71	13272
S98	166s	166s	4	61312325	61808998	496.674	5325
S98	30s	30s	4	61583675	62310465	726.791	6807
S98	25s	25s	4	61440648	61772275	331.628	3009
S98	27s	27s	4	61312596	61825107	512.512	5500
S98	28s	28s	4	61661125	62160445	499.321	4510
S98	CON	5	4	61661125	61772275	111.151	1045
S98	UNION	5	4	61312325	62310465	998.141	9927
S99	166s	166s	4	70170682	71050688	880.007	6443
S99	29s	29s	4	70170695	71348698	1178	8653
S99	188s	188s	4	70389705	70793372	403.668	3053
S99	27s	27s	4	70721406	71053285	331.88	2248
S99	30s	30s	4	70070553	71049946	979.394	7163
S99	CON	5	4	70721406	70793372	71.967	533
S99	UNION	5	4	70070553	71348698	1278.15	9396
S100	166s	166s	4	70170682	71050688	880.007	6443
S100	29s	29s	4	70170695	71348698	1178	8653
S100	188s	188s	4	70868873	71236995	368.123	2474
S100	27s	27s	4	70721406	71053285	331.88	2248
S100	30s	30s	4	70070553	71049946	979.394	7163
S100	CON	5	4	70868873	71049946	181.074	1104
S100	UNION	5	4	70070553	71348698	1278.15	9396
S101	166s	166s	4	70170682	71050688	880.007	6443
S101	29s	29s	4	70170695	71348698	1178	8653
S101	188s	188s	4	70868873	71236995	368.123	2474
S101	27s	27s	4	70721406	71053285	331.88	2248
S101	30s	30s	4	71050032	71656426	606.395	4341
S101	CON	5	4	71050032	71050688	0.657	15
S101	UNION	5	4	70170682	71656426	1485.74	10769
S102	166s	166s	4	71050810	71501661	450.852	3406
S102	29s	29s	4	70170695	71348698	1178	8653
S102	188s	188s	4	70868873	71236995	368.123	2474
S102	27s	27s	4	70721406	71053285	331.88	2248
S102	30s	30s	4	71050032	71656426	606.395	4341
S102	CON	5	4	71050810	71053285	2.476	23
S102	UNION	5	4	70170695	71656426	1485.73	10765
S103	24s	24s	4	80610647	81163594	552.948	5798
S103	25s	25s	4	81030511	81361485	330.975	2295
S103	28s	28s	4	81018407	81361485	343.079	2440
S103	20s	20s	4	80794703	81907332	1112.63	9962
S103	31s	31s	4	80794728	81881203	1086.48	9637
S103	CON	5	4	81030511	81163594	133.084	1201
S103	UNION	5	4	80610647	81907332	1296.69	12240
S104	20s	20s	4	80794703	81907332	1112.63	9962
S104	21s	21s	4	81224713	81548004	323.292	2039
S104	25s	25s	4	81030511	81361485	330.975	2295
S104	28s	28s	4	81018407	81361485	343.079	2440
S104	31s	31s	4	80794728	81881203	1086.48	9637
S104	CON	5	4	81224713	81361485	136.773	540
S104	UNION	5	4	80794703	81907332	1112.63	9962
S105	166s	166s	5	26472511	26786193	313.683	2467
S105	188s	188s	5	26168561	26652243	483.683	4952
S105	20s	20s	5	26053550	26652385	598.836	6009
S105	22s	22s	5	26168294	26786193	617.9	6041
S105	25s	25s	5	26359164	27005552	646.389	5811
S105	CON	5	5	26472511	26652243	179.733	1379
S105	UNION	5	5	26053550	27005552	952.003	9216
S106	19s	19s	8	9862624	10249434	386.811	2033
S106	20s	20s	8	9829760	10249263	419.504	2175
S106	22s	22s	8	9827949	10249158	421.21	2181
S106	25s	25s	8	9828534	10248621	420.088	2167
S106	29s	29s	8	9828065	10203189	375.125	1849
S106	CON	5	8	9862624	10203189	340.566	1700
S106	UNION	5	8	9827949	10249434	421.486	2186
S107	188s	188s	8	10937535	11283333	345.799	506
S107	20s	20s	8	10619668	10968947	349.28	666
S107	22s	22s	8	10937535	11284237	346.703	507
S107	25s	25s	8	10832586	11284237	451.652	672
S107	28s	28s	8	10516275	10968920	452.646	975
S107	CON	5	8	10937535	10968920	31.386	45
S107	UNION	5	8	10516275	11284237	767.963	1437
S108	188s	188s	8	10937535	11283333	345.799	506
S108	20s	20s	8	10619668	10968947	349.28	666
S108	22s	22s	8	10937535	11284237	346.703	507
S108	25s	25s	8	10832586	11284237	451.652	672
S108	30s	30s	8	10968947	11284237	315.291	461
S108	CON	5	8	10968947	10968947	0.001	1
S108	UNION	5	8	10619668	11284237	664.57	1126
S109	22s	22s	8	13252127	13584867	332.741	1764
S109	25s	25s	8	12417957	14033168	1615.21	9131
S109	29s	29s	8	12417994	13700703	1282.71	5576
S109	166s	166s	8	11436483	13396441	1959.96	5888
S109	20s	20s	8	12417957	13875696	1457.74	7432
S109	CON	5	8	13252127	13396441	144.315	886
S109	UNION	5	8	11436483	14033168	2596.69	10907
S110	188s	188s	12	12529799	12956501	426.703	4959
S110	19s	19s	12	12767432	14000118	1232.69	14858
S110	20s	20s	12	12828506	13346512	518.007	5999
S110	27s	27s	12	12502649	13211338	708.69	8020
S110	25s	25s	12	10382417	13404849	3022.43	35184
S110	CON	5	12	12828506	12956501	127.996	1562
S110	UNION	5	12	10382417	14000118	3617.7	42608
