# Supplementary material for: A genome-wide scan to identify signatures of selection in two Iranian indigenous chicken ecotypes
Source: Genet Sel Evol. 2021 Sep 9;53:72. doi: 10.1186/s12711-021-00664-9 (PMC8428137; doi:10.1186/s12711-021-00664-9)
Supplement: Supplementary file 6 — Additional file 6: Table S6. List of candidate genes that overlap with regions identified by the ROH method in the Lari and Khazak ecotypes. [file 12711_2021_664_MOESM6_ESM.xlsx]

## Sheet: Sheet1
Chr	Gene ID	Gene name	Gene start (bp)	Gene end (bp)	Gene type	Gene description	Breed
1	ENSGALG00000009530	PDZRN4	29166774	29412777	protein_coding	PDZ domain containing ring finger 4 [Source:NCBI gene;Acc:417787]	Lari
1	ENSGALG00000009596	TMEM117	30234476	30430729	protein_coding	transmembrane protein 117 [Source:NCBI gene;Acc:417798]	Lari
1	ENSGALG00000010163	LGR5	36352208	36436218	protein_coding	leucine rich repeat containing G protein-coupled receptor 5 [Source:NCBI gene;Acc:427867]	Lari
1	ENSGALG00000010200	TRHDE	36736396	36951463	protein_coding	thyrotropin releasing hormone degrading enzyme [Source:NCBI gene;Acc:427868]	Lari
1	ENSGALG00000010311	NAV3	38750910	39004044	protein_coding	neuron navigator 3 [Source:NCBI gene;Acc:417869]	Lari
1	ENSGALG00000011269	EPYC	43956041	43978617	protein_coding	epiphycan [Source:NCBI gene;Acc:417890]	Lari
1	ENSGALG00000011270	KERA	44000044	44009051	protein_coding	keratocan [Source:NCBI gene;Acc:373995]	Lari
1	ENSGALG00000011271	LUM	44018283	44031180	protein_coding	lumican [Source:NCBI gene;Acc:417891]	Lari
1	ENSGALG00000011274	DCN	44050178	44202174	protein_coding	decorin [Source:NCBI gene;Acc:417892]	Lari
1	ENSGALG00000011930		76409969	76447113	protein_coding	ovostatin-like [Source:NCBI gene;Acc:425757]	Lari
1	ENSGALG00000015348	ALCAM	87615066	87731006	protein_coding	activated leukocyte cell adhesion molecule [Source:NCBI gene;Acc:396092]	Lari
1	ENSGALG00000015497	VGLL3	94356495	94376726	protein_coding	vestigial like family member 3 [Source:NCBI gene;Acc:418462]	Lari
1	ENSGALG00000016036	DOP1B	107923828	107968058	protein_coding	DOP1 leucine zipper like protein B [Source:HGNC Symbol;Acc:HGNC:1291]	Lari
1	ENSGALG00000016042	CHAF1B	108001836	108019446	protein_coding	chromatin assembly factor 1 subunit B [Source:NCBI gene;Acc:418514]	Lari
1	ENSGALG00000016043	CLDN14	108042558	108043265	protein_coding	claudin 14 [Source:NCBI gene;Acc:427982]	Lari
1	ENSGALG00000016044	SIM2	108142878	108198091	protein_coding	SIM bHLH transcription factor 2 [Source:NCBI gene;Acc:418515]	Lari
1	ENSGALG00000016047	HLCS	108202036	108342302	protein_coding	holocarboxylase synthetase [Source:NCBI gene;Acc:418516]	Lari
1	ENSGALG00000016281	DMD	116192489	117253225	protein_coding	dystrophin [Source:NCBI gene;Acc:396236]	Lari
1	ENSGALG00000016288	IL1RAPL1	117527572	118143733	protein_coding	interleukin 1 receptor accessory protein like 1 [Source:NCBI gene;Acc:427993]	Khazak-Lari
1	ENSGALG00000018247	gga-mir-221	111967038	111967136	miRNA	gga-mir-221 [Source:miRBase;Acc:MI0001178]	Lari
1	ENSGALG00000025177	gga-mir-1806	95234292	95234376	miRNA	gga-mir-1806 [Source:miRBase;Acc:MI0007551]	Lari
1	ENSGALG00000025630	U6	97040952	97041023	snRNA	U6 spliceosomal RNA [Source:RFAM;Acc:RF00026]	Lari
1	ENSGALG00000026773	gga-mir-222a	111966534	111966631	miRNA	gga-mir-222a [Source:miRBase;Acc:MI0001177]	Lari
1	ENSGALG00000026901		76464751	76464859	miRNA		Lari
1	ENSGALG00000027248	Metazoa_SRP	97024125	97024413	misc_RNA	Metazoan signal recognition particle RNA [Source:RFAM;Acc:RF00017]	Lari
1	ENSGALG00000030765		29211519	29216462	lncRNA		Lari
1	ENSGALG00000031659		76321594	76344176	protein_coding		Lari
1	ENSGALG00000033418		97024263	97024360	miRNA		Lari
1	ENSGALG00000035494		76518912	76523550	lncRNA		Lari
1	ENSGALG00000036556	MORC4	107973719	108001586	protein_coding	MORC family CW-type zinc finger 4 [Source:NCBI gene;Acc:418513]	Lari
1	ENSGALG00000039764		76277358	76319559	protein_coding		Lari
1	ENSGALG00000040733		94483926	94540226	lncRNA		Lari
1	ENSGALG00000040898		76479911	76589552	lncRNA		Lari
1	ENSGALG00000043368		94403620	94448933	lncRNA		Lari
1	ENSGALG00000043393	CADM2	94731886	94975094	protein_coding	cell adhesion molecule 2 [Source:NCBI gene;Acc:418463]	Lari
1	ENSGALG00000046845		29271689	29309461	lncRNA		Lari
1	ENSGALG00000047119		76276135	76295448	protein_coding		Lari
1	ENSGALG00000047888		87476423	87476501	miRNA		Lari
1	ENSGALG00000047936		38648160	38725084	lncRNA		Lari
1	ENSGALG00000048148		87362293	87533270	lncRNA		Lari
1	ENSGALG00000048464		43906792	43914560	lncRNA		Lari
1	ENSGALG00000048469		97082252	97091734	lncRNA		Lari
1	ENSGALG00000048756		87061893	87150112	lncRNA		Lari
1	ENSGALG00000049042		97221622	97223333	lncRNA		Lari
1	ENSGALG00000049053		96283635	96305765	lncRNA		Lari
1	ENSGALG00000049646	gga-mir-12213	96080158	96080216	miRNA	gga-mir-12213 [Source:miRBase;Acc:MI0040661]	Lari
1	ENSGALG00000050578		95061141	95088400	lncRNA		Lari
1	ENSGALG00000050699		111944587	112119102	lncRNA		Lari
1	ENSGALG00000050907		76543635	76553297	protein_coding		Lari
1	ENSGALG00000050963		95656090	95696971	lncRNA		Lari
1	ENSGALG00000051522		76308299	76309295	protein_coding		Lari
1	ENSGALG00000051825		97171785	97194727	lncRNA		Lari
1	ENSGALG00000052200		76335693	76344055	protein_coding		Lari
1	ENSGALG00000052279		99228547	99343608	lncRNA		Khazak
1	ENSGALG00000052465		43767440	43799529	lncRNA		Lari
1	ENSGALG00000052669		99139475	99164454	lncRNA		Khazak
1	ENSGALG00000052790		37151606	37165879	lncRNA		Lari
1	ENSGALG00000053002		76314823	76317350	protein_coding		Lari
1	ENSGALG00000053126		96139780	96151908	lncRNA		Lari
1	ENSGALG00000053158		112026315	112032610	lncRNA		Lari
1	ENSGALG00000053343		76293135	76295448	protein_coding		Lari
1	ENSGALG00000053694	OVST	76362509	76397638	protein_coding	ovostatin [Source:NCBI gene;Acc:396151]	Lari
1	ENSGALG00000053883		30257407	30261783	protein_coding		Lari
1	ENSGALG00000054230		43765158	43835730	lncRNA		Lari
1	ENSGALG00000054389		95571074	95576552	lncRNA		Lari
1	ENSGALG00000054802		76279324	76315102	protein_coding		Lari
2	ENSGALG00000007721	ARHGAP21	16795056	16932049	protein_coding	Rho GTPase activating protein 21 [Source:NCBI gene;Acc:420500]	Khazak
2	ENSGALG00000007766	KIAA1217	16935030	17269638	protein_coding	KIAA1217 [Source:NCBI gene;Acc:420501]	Khazak
2	ENSGALG00000008591	CACNB2	19119896	19343839	protein_coding	calcium voltage-gated channel auxiliary subunit beta 2 [Source:NCBI gene;Acc:428420]	Lari
2	ENSGALG00000008602	SLC39A12	19370281	19404271	protein_coding	solute carrier family 39 member 12 [Source:NCBI gene;Acc:420514]	Lari
2	ENSGALG00000008638	MMR1L3	19497094	19526728	protein_coding	macrophage mannose receptor 1-like 3 [Source:NCBI gene;Acc:420515]	Lari
2	ENSGALG00000010718		26286162	26491943	protein_coding	thrombospondin type 1 domain containing 7A [Source:HGNC Symbol;Acc:HGNC:22207]	Khazak-Lari
2	ENSGALG00000010792	AGMO	27838091	28021352	protein_coding	alkylglycerol monooxygenase [Source:NCBI gene;Acc:772374]	Lari
2	ENSGALG00000010794	MEOX2	28039372	28092164	protein_coding	mesenchyme homeobox 2 [Source:NCBI gene;Acc:374137]	Lari
2	ENSGALG00000010795	CRPPA	28279818	28389303	protein_coding	isoprenoid synthase domain containing [Source:NCBI gene;Acc:420591]	Lari
2	ENSGALG00000010875	ITGB8	29980460	30030227	protein_coding	integrin subunit beta 8 [Source:NCBI gene;Acc:395470]	Lari
2	ENSGALG00000010901		30069508	30103222	protein_coding	ATP binding cassette subfamily B member 5 [Source:NCBI gene;Acc:420606]	Lari
2	ENSGALG00000010949	GPNMB	31127614	31144995	protein_coding	glycoprotein nmb [Source:NCBI gene;Acc:428431]	Lari
2	ENSGALG00000010954	MALSU1	31145533	31152182	protein_coding	mitochondrial assembly of ribosomal large subunit 1 [Source:NCBI gene;Acc:420616]	Lari
2	ENSGALG00000010961	IGF2BP3	31154360	31262400	protein_coding	insulin like growth factor 2 mRNA binding protein 3 [Source:NCBI gene;Acc:420617]	Lari
2	ENSGALG00000010973	TRA2A	31280845	31304603	protein_coding	transformer 2 alpha homolog [Source:NCBI gene;Acc:420618]	Lari
2	ENSGALG00000010976	CCDC126	31310308	31322677	protein_coding	coiled-coil domain containing 126 [Source:NCBI gene;Acc:420619]	Lari
2	ENSGALG00000010977	FAM221A	31327774	31334403	protein_coding	family with sequence similarity 221 member A [Source:NCBI gene;Acc:420620]	Lari
2	ENSGALG00000010980	STK31	31337816	31434231	protein_coding	serine/threonine kinase 31 [Source:NCBI gene;Acc:420621]	Lari
2	ENSGALG00000010983	NPY	31464055	31472130	protein_coding	neuropeptide Y [Source:NCBI gene;Acc:396464]	Lari
2	ENSGALG00000011235	GALNT15	34255021	34277260	protein_coding	polypeptide N-acetylgalactosaminyltransferase 15 [Source:NCBI gene;Acc:420642]	Lari
2	ENSGALG00000011237	DPH3P1	34293909	34296747	protein_coding	diphthamide biosynthesis 3 pseudogene 1 [Source:NCBI gene;Acc:420643]	Lari
2	ENSGALG00000011239	OXNAD1	34296808	34317152	protein_coding	oxidoreductase NAD binding domain containing 1 [Source:NCBI gene;Acc:420644]	Lari
2	ENSGALG00000011241	RFTN1	34320041	34414155	protein_coding	raftlin, lipid raft linker 1 [Source:NCBI gene;Acc:395109]	Lari
2	ENSGALG00000011243	DAZL	34429595	34442888	protein_coding	deleted in azoospermia like [Source:NCBI gene;Acc:374054]	Lari
2	ENSGALG00000011248	PLCL2	34519722	34632243	protein_coding	phospholipase C like 2 [Source:NCBI gene;Acc:420645]	Lari
2	ENSGALG00000013200	GABBR2	87910969	88368255	protein_coding	gamma-aminobutyric acid type B receptor subunit 2 [Source:NCBI gene;Acc:420979]	Khazak
2	ENSGALG00000025545	gga-mir-1816	88282364	88282468	miRNA	gga-mir-1816 [Source:miRBase;Acc:MI0007490]	Khazak
2	ENSGALG00000025999	NDUFA4	26015143	26019015	protein_coding	NDUFA4, mitochondrial complex associated [Source:NCBI gene;Acc:772135]	Khazak-Lari
2	ENSGALG00000026426		17356029	17357165	pseudogene		Khazak
2	ENSGALG00000027765		19463738	19494337	protein_coding	macrophage mannose receptor 1-like [Source:NCBI gene;Acc:771876]	Lari
2	ENSGALG00000027900	5S_rRNA	28129143	28129253	rRNA	5S ribosomal RNA [Source:RFAM;Acc:RF00001]	Lari
2	ENSGALG00000028304	MMR1L4	19542337	19568271	protein_coding	macrophage mannose receptor 1-like 4 [Source:NCBI gene;Acc:771888]	Lari
2	ENSGALG00000028357		19428947	19462031	protein_coding	macrophage mannose receptor 1-like [Source:NCBI gene;Acc:428421]	Lari
2	ENSGALG00000029252		82242204	82267314	lncRNA		Khazak
2	ENSGALG00000031117	STK17A	51496702	51521276	protein_coding	serine/threonine kinase 17a [Source:NCBI gene;Acc:420775]	Lari
2	ENSGALG00000031786	BLVRA	51589935	51620997	protein_coding	biliverdin reductase A [Source:NCBI gene;Acc:420776]	Lari
2	ENSGALG00000032841		94650692	94652536	lncRNA		Khazak
2	ENSGALG00000033561	DGKB	27388794	27720368	protein_coding	diacylglycerol kinase beta [Source:NCBI gene;Acc:772367]	Lari
2	ENSGALG00000035140	TMEM106B	26570971	26585564	protein_coding	transmembrane protein 106B [Source:NCBI gene;Acc:420586]	Lari
2	ENSGALG00000037193	HECW1	51253986	51485303	protein_coding	HECT, C2 and WW domain containing E3 ubiquitin protein ligase 1 [Source:NCBI gene;Acc:420774]	Lari
2	ENSGALG00000038041	PHF14	26038888	26193651	protein_coding	PHD finger protein 14 [Source:NCBI gene;Acc:420583]	Khazak-Lari
2	ENSGALG00000041764	VSTM2A	82266243	82292941	protein_coding	V-set and transmembrane domain containing 2A [Source:NCBI gene;Acc:420951]	Khazak
2	ENSGALG00000042505	DSEL	94652557	94656207	protein_coding	dermatan sulfate epimerase like [Source:NCBI gene;Acc:421028]	Khazak
2	ENSGALG00000042773	VOPP1	51667752	51737491	protein_coding	vesicular, overexpressed in cancer, prosurvival protein 1 [Source:NCBI gene;Acc:776358]	Lari
2	ENSGALG00000043637		25813055	25858502	lncRNA		Lari
2	ENSGALG00000046897		51634187	51637230	protein_coding		Lari
2	ENSGALG00000047128		92062890	92113522	lncRNA		Khazak
2	ENSGALG00000047465		94449114	94460872	lncRNA		Khazak
2	ENSGALG00000048739		34448356	34452567	lncRNA		Lari
2	ENSGALG00000048782		12327069	12341035	lncRNA		Khazak
2	ENSGALG00000049104		25977713	26003083	lncRNA		Lari
2	ENSGALG00000049246		82048761	82052625	lncRNA		Khazak
2	ENSGALG00000049962		82803320	82859810	lncRNA		Khazak
2	ENSGALG00000049977		119588497	119612049	lncRNA		Khazak
2	ENSGALG00000050604		34279641	34282103	lncRNA		Lari
2	ENSGALG00000050611		143713397	143715487	protein_coding		Khazak
2	ENSGALG00000050841		25543150	25554298	lncRNA		Lari
2	ENSGALG00000051079		34472852	34478927	lncRNA		Lari
2	ENSGALG00000051191		94461332	94467718	lncRNA		Khazak
2	ENSGALG00000051512		27833369	27838062	lncRNA		Lari
2	ENSGALG00000051557		82327586	82327618	miRNA		Khazak
2	ENSGALG00000051600		17185657	17203213	lncRNA		Khazak
2	ENSGALG00000051615		82864284	82928719	lncRNA		Khazak
2	ENSGALG00000051980		26260949	26285776	protein_coding		Khazak-Lari
2	ENSGALG00000052129		27200313	27240938	lncRNA		Lari
2	ENSGALG00000052677		51545832	51570325	lncRNA		Lari
2	ENSGALG00000053015		31483266	31504519	lncRNA		Lari
2	ENSGALG00000053164		25649973	25652063	protein_coding		Lari
2	ENSGALG00000053366		19420130	19423584	lncRNA		Lari
2	ENSGALG00000053613		17073929	17078924	lncRNA		Khazak
2	ENSGALG00000053853		27744656	27785666	lncRNA		Lari
2	ENSGALG00000054102		88092766	88094811	protein_coding		Khazak
2	ENSGALG00000054958		28114731	28193863	lncRNA		Lari
3	ENSGALG00000010812	RYR2	37258840	37528009	protein_coding	ryanodine receptor 2 [Source:NCBI gene;Acc:421508]	Khazak-Lari
3	ENSGALG00000012968	RMND1	48976571	48994506	protein_coding	required for meiotic nuclear division 1 homolog [Source:NCBI gene;Acc:421636]	Lari
3	ENSGALG00000012971	CCDC170	49020942	49053025	protein_coding	coiled-coil domain containing 170 [Source:NCBI gene;Acc:421639]	Khazak
3	ENSGALG00000012973	ESR1	49053965	49241576	protein_coding	estrogen receptor 1 [Source:NCBI gene;Acc:396099]	Khazak
3	ENSGALG00000013505		49258198	49530795	protein_coding	spectrin repeat containing, nuclear envelope 1 [Source:NCBI gene;Acc:421640]	Lari
3	ENSGALG00000014873	GJA1	61829237	61838470	protein_coding	gap junction protein alpha 1 [Source:NCBI gene;Acc:395278]	Lari
3	ENSGALG00000014876	TBC1D32	61886381	61968901	protein_coding	TBC1 domain family member 32 [Source:NCBI gene;Acc:421725]	Lari
3	ENSGALG00000026034	RGS17	49723870	49791807	protein_coding	regulator of G-protein signaling 17 [Source:NCBI gene;Acc:395645]	Lari
3	ENSGALG00000026322	ARMT1	48996729	49002709	protein_coding	acidic residue methyltransferase 1 [Source:NCBI gene;Acc:421637]	Khazak
3	ENSGALG00000036204		72293898	72433758	lncRNA		Lari
3	ENSGALG00000041626	MEIS1	11084141	11176485	protein_coding	Meis homeobox 1 [Source:NCBI gene;Acc:395589]	Lari
3	ENSGALG00000046968		62115809	62139979	lncRNA		Lari
3	ENSGALG00000047100		11257288	11313086	lncRNA		Lari
3	ENSGALG00000047656		62126457	62169668	lncRNA		Lari
3	ENSGALG00000049407		11472449	11493953	lncRNA		Lari
3	ENSGALG00000049818		36954935	36964198	lncRNA		Lari
3	ENSGALG00000050056		62047241	62060062	lncRNA		Lari
3	ENSGALG00000050146		11193708	11198720	lncRNA		Lari
3	ENSGALG00000050231		62168711	62185571	lncRNA		Lari
3	ENSGALG00000051670		62253233	62253265	miRNA		Lari
3	ENSGALG00000051941		11346653	11380775	lncRNA		Lari
3	ENSGALG00000052036		11302095	11314257	lncRNA		Lari
3	ENSGALG00000053435		62246351	62265557	lncRNA		Lari
3	ENSGALG00000053546		62319977	62324310	lncRNA		Lari
3	ENSGALG00000053612		49819171	49825558	lncRNA		Lari
3	ENSGALG00000054194		62063020	62071934	lncRNA		Lari
3	ENSGALG00000054201		11471136	11493953	lncRNA		Lari
3	ENSGALG00000054543		61982302	61986635	lncRNA		Lari
4	ENSGALG00000008442	TENM1	15290397	15521568	protein_coding	teneurin transmembrane protein 1 [Source:NCBI gene;Acc:395668]	Lari
4	ENSGALG00000008447	SH2D1A	15530219	15544105	protein_coding	SH2 domain containing 1A [Source:NCBI gene;Acc:100857869]	Lari
4	ENSGALG00000008482	STAG2	15574392	15623964	protein_coding	stromal antigen 2 [Source:NCBI gene;Acc:422360]	Lari
4	ENSGALG00000009948	HHIP	30847852	30924570	protein_coding	hedgehog interacting protein [Source:NCBI gene;Acc:422460]	Lari
4	ENSGALG00000009961	ABCE1	31010883	31024926	protein_coding	ATP binding cassette subfamily E member 1 [Source:NCBI gene;Acc:422462]	Lari
4	ENSGALG00000012068		57119098	57126545	protein_coding		Lari
4	ENSGALG00000012074	ALPK1	57133859	57167350	protein_coding	alpha kinase 1 [Source:NCBI gene;Acc:100858173]	Lari
4	ENSGALG00000012076	TIFA	57171233	57177054	protein_coding	TRAF interacting protein with forkhead associated domain [Source:NCBI gene;Acc:422692]	Lari
4	ENSGALG00000013576	MTNR1A	61619295	61668372	protein_coding	melatonin receptor 1A [Source:NCBI gene;Acc:396319]	Lari
4	ENSGALG00000013579	FAT1	61698013	61798424	protein_coding	FAT atypical cadherin 1 [Source:NCBI gene;Acc:395168]	Lari
4	ENSGALG00000014425	NCAPG	75726455	75920712	protein_coding	non-SMC condensin I complex subunit G [Source:NCBI gene;Acc:422822]	Khazak
4	ENSGALG00000015595	GPR78	81142872	81147963	protein_coding	G protein-coupled receptor 78 [Source:NCBI gene;Acc:428798]	Lari
4	ENSGALG00000026030	gga-mir-6679	15556975	15557084	miRNA	gga-mir-6679 [Source:miRBase;Acc:MI0022499]	Lari
4	ENSGALG00000028077		30919367	30919539	misc_RNA		Lari
4	ENSGALG00000028643	ANAPC10	30838745	31010530	protein_coding	anaphase promoting complex subunit 10 [Source:NCBI gene;Acc:422461]	Lari
4	ENSGALG00000028807	AP1AR	57181658	57199844	protein_coding	adaptor related protein complex 1 associated regulatory protein [Source:NCBI gene;Acc:422693]	Lari
4	ENSGALG00000029764		600807	612498	protein_coding	relaxin/insulin-like family peptide receptor 2 [Source:NCBI gene;Acc:428695]	Lari
4	ENSGALG00000030209	CPZ	81163250	81197855	protein_coding	carboxypeptidase Z [Source:NCBI gene;Acc:395266]	Lari
4	ENSGALG00000031075		81080816	81124238	lncRNA		Lari
4	ENSGALG00000032419	STARD8	558434	599298	protein_coding	StAR related lipid transfer domain containing 8 [Source:HGNC Symbol;Acc:HGNC:19161]	Lari
4	ENSGALG00000033969	gga-mir-6594	596830	596939	miRNA	gga-mir-6594 [Source:miRBase;Acc:MI0022414]	Lari
4	ENSGALG00000037129	FAM241A	57218817	57223543	protein_coding	family with sequence similarity 241 member A [Source:HGNC Symbol;Acc:HGNC:26813]	Lari
4	ENSGALG00000047082		28233416	28276022	lncRNA		Lari
4	ENSGALG00000047093		75570374	75575364	lncRNA		Khazak
4	ENSGALG00000047115		760613	764172	lncRNA		Lari
4	ENSGALG00000047307		75666966	75671449	lncRNA		Khazak
4	ENSGALG00000047351		41675513	41678438	lncRNA		Khazak
4	ENSGALG00000047401		28178874	28205704	lncRNA		Lari
4	ENSGALG00000047932		15187978	15267299	lncRNA		Lari
4	ENSGALG00000047973		57254025	57292026	lncRNA		Lari
4	ENSGALG00000048186		28075389	28088982	lncRNA		Lari
4	ENSGALG00000048266		28584918	28605056	lncRNA		Khazak
4	ENSGALG00000048582		28471399	28496443	lncRNA		Khazak-Lari
4	ENSGALG00000049266		70734444	70739098	lncRNA		Lari
4	ENSGALG00000049337		26636709	26640675	lncRNA		Lari
4	ENSGALG00000050031		27927535	27928776	protein_coding		Khazak-Lari
4	ENSGALG00000050066		28170053	28172925	lncRNA		Lari
4	ENSGALG00000050122		14740385	14781272	lncRNA		Lari
4	ENSGALG00000050306		26394000	26432734	lncRNA		Khazak-Lari
4	ENSGALG00000050394		57115081	57118698	protein_coding		Lari
4	ENSGALG00000050421		27786782	27796580	lncRNA		Khazak
4	ENSGALG00000050589		15437522	15442906	lncRNA		Lari
4	ENSGALG00000050821		28219335	28226581	lncRNA		Lari
4	ENSGALG00000050911		41471926	41475571	lncRNA	uncharacterized LOC101748815 [Source:NCBI gene;Acc:101748815]	Khazak
4	ENSGALG00000051051		28141187	28146089	lncRNA		Lari
4	ENSGALG00000051285		57290006	57296619	lncRNA		Lari
4	ENSGALG00000051322		70836459	70857252	lncRNA		Khazak
4	ENSGALG00000051477		75234124	75246067	lncRNA		Khazak
4	ENSGALG00000051876		27856464	27867493	lncRNA		Khazak
4	ENSGALG00000052730		41403226	41410262	lncRNA		Khazak
4	ENSGALG00000052764		75679677	75692984	lncRNA		Khazak
4	ENSGALG00000052835		30829558	30845525	lncRNA		Lari
4	ENSGALG00000053489		28149295	28159521	lncRNA		Lari
4	ENSGALG00000053826		26576904	26608235	lncRNA		Khazak-Lari
4	ENSGALG00000053850		28206402	28211235	lncRNA		Lari
4	ENSGALG00000054107		81071696	81080212	lncRNA		Lari
4	ENSGALG00000054220		28511526	28565864	lncRNA		Khazak-Lari
4	ENSGALG00000054267		70753276	70766274	lncRNA		Lari
4	ENSGALG00000054701		28057881	28061162	lncRNA		Lari
4	ENSGALG00000054966		57233980	57234025	miRNA		Lari
5	ENSGALG00000003777	NELL1	2461637	2746195	protein_coding	neural EGFL like 1 [Source:NCBI gene;Acc:770845]	Khazak
5	ENSGALG00000003908	SLC6A5	2427182	2452845	protein_coding	solute carrier family 6 member 5 [Source:NCBI gene;Acc:422974]	Khazak
5	ENSGALG00000003958	PRMT3	2270331	2405844	protein_coding	protein arginine methyltransferase 3 [Source:NCBI gene;Acc:422975]	Khazak
5	ENSGALG00000009300	NUMB	26429499	26522602	protein_coding	NUMB, endocytic adaptor protein [Source:NCBI gene;Acc:395639]	Lari
5	ENSGALG00000009315	PAPLN	26533055	26554073	protein_coding	papilin, proteoglycan like sulfated glycoprotein [Source:NCBI gene;Acc:428873]	Lari
5	ENSGALG00000009320	PSEN1	26593233	26614911	protein_coding	presenilin 1 [Source:NCBI gene;Acc:373977]	Lari
5	ENSGALG00000009332		26616754	26624529	protein_coding		Lari
5	ENSGALG00000009338	ZFYVE1	26653986	26676965	protein_coding	zinc finger FYVE-type containing 1 [Source:NCBI gene;Acc:423252]	Lari
5	ENSGALG00000012194		3848102	3868453	protein_coding	coiled-coil domain containing 34 [Source:NCBI gene;Acc:421609]	Khazak
5	ENSGALG00000013297	BBOX1	3749262	3782806	protein_coding	gamma-butyrobetaine hydroxylase 1 [Source:NCBI gene;Acc:426932]	Khazak
5	ENSGALG00000025380	gga-mir-1775	2676870	2676958	miRNA	gga-mir-1775 [Source:miRBase;Acc:MI0007518]	Khazak
5	ENSGALG00000036443	FUT8	22842140	22884540	protein_coding	fucosyltransferase 8 [Source:NCBI gene;Acc:423178]	Khazak
5	ENSGALG00000037220	ASTL	22587180	22599063	protein_coding	astacin like metalloendopeptidase [Source:NCBI gene;Acc:423176]	Khazak
5	ENSGALG00000040834	LGR4	3874462	3933136	protein_coding	leucine rich repeat containing G protein-coupled receptor 4 [Source:NCBI gene;Acc:428605]	Khazak
5	ENSGALG00000046799		2751798	2756909	lncRNA		Khazak
5	ENSGALG00000047154		2385123	2387408	protein_coding		Khazak
5	ENSGALG00000047486		26626176	26650517	protein_coding		Lari
5	ENSGALG00000047795		22885864	22903826	lncRNA		Khazak
5	ENSGALG00000047939		2758596	2848930	lncRNA		Khazak
5	ENSGALG00000051300		3764073	3768651	lncRNA		Khazak
5	ENSGALG00000051580		2453511	2458660	lncRNA		Khazak
5	ENSGALG00000051731		2485207	2486745	protein_coding		Khazak
5	ENSGALG00000052351		22766380	22796280	lncRNA		Khazak
5	ENSGALG00000052618		41642462	41895495	lncRNA		Khazak
5	ENSGALG00000053402		26577950	26584989	lncRNA		Lari
5	ENSGALG00000054054		2758074	2776911	lncRNA		Khazak
6	ENSGALG00000004871	RPS24	13986141	14015668	protein_coding	ribosomal protein S24 [Source:NCBI gene;Acc:423726]	Lari
6	ENSGALG00000004947	POLR3A	14006542	14037322	protein_coding	RNA polymerase III subunit A [Source:NCBI gene;Acc:423727]	Lari
6	ENSGALG00000004980	KCNMA1	14211114	14648816	protein_coding	potassium calcium-activated channel subfamily M alpha 1 [Source:NCBI gene;Acc:374065]	Lari
6	ENSGALG00000032308	LRMDA	14860666	15164432	protein_coding	leucine rich melanocyte differentiation associated [Source:HGNC Symbol;Acc:HGNC:23405]	Lari
6	ENSGALG00000043018	DLG5	14052274	14146920	protein_coding	discs large MAGUK scaffold protein 5 [Source:NCBI gene;Acc:423728]	Lari
6	ENSGALG00000047405		13719379	13738169	lncRNA		Lari
6	ENSGALG00000048006		13796367	13817430	lncRNA		Lari
6	ENSGALG00000048055		14915136	14916923	lncRNA		Lari
6	ENSGALG00000048177		13745515	13778087	lncRNA		Lari
6	ENSGALG00000052493		13888524	13894709	lncRNA		Lari
6	ENSGALG00000053162		13853758	13872726	lncRNA		Lari
6	ENSGALG00000053360		13690697	13701494	lncRNA		Lari
6	ENSGALG00000053969		13785730	13787312	lncRNA		Lari
7	ENSGALG00000004363		6852312	6859362	protein_coding		Lari
7	ENSGALG00000006141	POFUT2	6883186	6897532	protein_coding	protein O-fucosyltransferase 2 [Source:NCBI gene;Acc:395112]	Lari
7	ENSGALG00000006198	LSS	6913221	6923292	protein_coding	lanosterol synthase [Source:NCBI gene;Acc:424037]	Lari
7	ENSGALG00000006217	S100B	6928671	6931688	protein_coding	S100 calcium binding protein B [Source:NCBI gene;Acc:424038]	Lari
7	ENSGALG00000007527	ADARB1	7259184	7325166	protein_coding	adenosine deaminase, RNA specific B1 [Source:NCBI gene;Acc:374087]	Khazak-Lari
7	ENSGALG00000007651	STAT1	7912708	7932691	protein_coding	signal transducer and activator of transcription 1 [Source:NCBI gene;Acc:424044]	Khazak-Lari
7	ENSGALG00000007712	MYO1B	8016186	8098275	protein_coding	myosin IB [Source:NCBI gene;Acc:424045]	Khazak-Lari
7	ENSGALG00000007759	TMEFF2	8220110	8328185	protein_coding	transmembrane protein with EGF like and two follistatin like domains 2 [Source:NCBI gene;Acc:768542]	Lari
7	ENSGALG00000010873	DHRS9	18858521	18883878	protein_coding	retinol dehydrogenase 7-like [Source:NCBI gene;Acc:772005]	Khazak
7	ENSGALG00000010891	ABCB11	18864633	18912832	protein_coding	ATP binding cassette subfamily B member 11 [Source:NCBI gene;Acc:424170]	Khazak
7	ENSGALG00000010899	G6PC2	18917107	18922496	protein_coding	glucose-6-phosphatase catalytic subunit 2 [Source:NCBI gene;Acc:424171]	Khazak
7	ENSGALG00000010900	SPC25	18928191	18932697	protein_coding	SPC25, NDC80 kinetochore complex component [Source:NCBI gene;Acc:424172]	Khazak
7	ENSGALG00000010902	CERS6	18943431	19054038	protein_coding	ceramide synthase 6 [Source:NCBI gene;Acc:771503]	Khazak
7	ENSGALG00000025244	gga-mir-1733	18954572	18954655	miRNA	gga-mir-1733 [Source:miRBase;Acc:MI0007472]	Khazak
7	ENSGALG00000025884	NABP1	8141846	8149927	protein_coding	nucleic acid binding protein 1 [Source:NCBI gene;Acc:424046]	Lari
7	ENSGALG00000030419	GLS2	7856153	7908623	protein_coding	glutaminase 2 [Source:NCBI gene;Acc:424043]	Khazak-Lari
7	ENSGALG00000031112	COL5A2	504980	619779	protein_coding	collagen type V alpha 2 chain [Source:NCBI gene;Acc:423986]	Khazak
7	ENSGALG00000033087	STAT4	7937367	7974968	protein_coding	signal transducer and activator of transcription 4 [Source:NCBI gene;Acc:768406]	Khazak-Lari
7	ENSGALG00000035584	COL3A1	618031	671774	protein_coding	collagen type III alpha 1 chain [Source:NCBI gene;Acc:396340]	Khazak
7	ENSGALG00000042928		18844717	18852677	protein_coding	retinol dehydrogenase 7-like [Source:NCBI gene;Acc:772005]	Khazak
7	ENSGALG00000046150	DIP2A	6937112	6996514	protein_coding	disco interacting protein 2 homolog A [Source:NCBI gene;Acc:771400]	Lari
7	ENSGALG00000046256		6906966	6909903	protein_coding		Lari
7	ENSGALG00000047621	YBEY	6880818	6897552	protein_coding	ybeY metallopeptidase (putative) [Source:NCBI gene;Acc:107053767]	Lari
7	ENSGALG00000047944		8457227	8459990	lncRNA		Khazak-Lari
7	ENSGALG00000049197		18899999	18900147	misc_RNA		Khazak
7	ENSGALG00000049757		19062221	19078815	lncRNA		Khazak
7	ENSGALG00000050004		7999799	8002245	lncRNA		Khazak-Lari
7	ENSGALG00000050048		7010419	7011277	protein_coding		Lari
7	ENSGALG00000051363		8336110	8348561	lncRNA		Lari
7	ENSGALG00000051649		8379566	8385572	lncRNA		Lari
7	ENSGALG00000052218		8109241	8110141	protein_coding	testis-specific serine/threonine-protein kinase 6-like 2 [Source:NCBI gene;Acc:101748426]	Lari
7	ENSGALG00000054004		8405956	8420104	lncRNA		Lari
7	ENSGALG00000054460		8157479	8216647	lncRNA		Lari
8	ENSGALG00000005065	PLA2G4A	10608778	10684950	protein_coding	phospholipase A2 group IVA [Source:NCBI gene;Acc:396394]	Lari
8	ENSGALG00000005080	C8H1orf27	10813212	10837430	protein_coding	chromosome 8 C1orf27 homolog [Source:NCBI gene;Acc:424455]	Lari
8	ENSGALG00000005105	TPR	10837334	10878877	protein_coding	translocated promoter region, nuclear basket protein [Source:NCBI gene;Acc:424457]	Lari
8	ENSGALG00000005180		11693571	11741165	protein_coding		Lari
8	ENSGALG00000005203	OLFM3	11872299	11926941	protein_coding	olfactomedin 3 [Source:NCBI gene;Acc:424461]	Lari
8	ENSGALG00000005208	S1PR1	12067120	12071019	protein_coding	sphingosine-1-phosphate receptor 1 [Source:NCBI gene;Acc:424462]	Lari
8	ENSGALG00000005229	DPH5	12119346	12137301	protein_coding	diphthamide biosynthesis 5 [Source:NCBI gene;Acc:424463]	Lari
8	ENSGALG00000005248	CDC14A	12174912	12231784	protein_coding	cell division cycle 14A [Source:NCBI gene;Acc:424466]	Lari
8	ENSGALG00000005252	GPR88	12236462	12241257	protein_coding	G protein-coupled receptor 88 [Source:HGNC Symbol;Acc:HGNC:4539]	Lari
8	ENSGALG00000005257		12271795	12279181	protein_coding	vascular cell adhesion molecule 1 [Source:NCBI gene;Acc:424467]	Lari
8	ENSGALG00000005277	RTCA	12295535	12303972	protein_coding	RNA 3'-terminal phosphate cyclase [Source:NCBI gene;Acc:424468]	Lari
8	ENSGALG00000005280	DBT	12304101	12317552	protein_coding	dihydrolipoamide branched chain transacylase E2 [Source:NCBI gene;Acc:395374]	Lari
8	ENSGALG00000005284	LRRC39	12320048	12330981	protein_coding	leucine rich repeat containing 39 [Source:NCBI gene;Acc:424469]	Lari
8	ENSGALG00000005290	TRMT13	12328300	12336161	protein_coding	tRNA methyltransferase 13 homolog [Source:NCBI gene;Acc:424470]	Lari
8	ENSGALG00000005302	SASS6	12336171	12348597	protein_coding	SAS-6 centriolar assembly protein [Source:NCBI gene;Acc:424471]	Lari
8	ENSGALG00000005329	MFSD14A	12349410	12364573	protein_coding	major facilitator superfamily domain containing 14A [Source:NCBI gene;Acc:429081]	Lari
8	ENSGALG00000005340	SLC35A3	12370159	12388535	protein_coding	solute carrier family 35 member A3 [Source:NCBI gene;Acc:424472]	Lari
8	ENSGALG00000005407	AGL	12469818	12503713	protein_coding	amylo-alpha-1, 6-glucosidase, 4-alpha-glucanotransferase [Source:NCBI gene;Acc:424474]	Lari
8	ENSGALG00000005418	FRRS1	12509733	12529822	protein_coding	ferric chelate reductase 1 [Source:NCBI gene;Acc:429082]	Lari
8	ENSGALG00000005442	PALMD	12531463	12557002	protein_coding	palmdelphin [Source:NCBI gene;Acc:424475]	Lari
8	ENSGALG00000005470	PLPPR5	12561720	12758336	protein_coding	phospholipid phosphatase related 5 [Source:NCBI gene;Acc:424477]	Lari
8	ENSGALG00000005509	DPYD	12966245	13290132	protein_coding	dihydropyrimidine dehydrogenase [Source:NCBI gene;Acc:429083]	Lari
8	ENSGALG00000005552	PTBP2	13336528	13398389	protein_coding	polypyrimidine tract binding protein 2 [Source:NCBI gene;Acc:424479]	Lari
8	ENSGALG00000020879	SLC30A7	12141354	12164823	protein_coding	solute carrier family 30 member 7 [Source:NCBI gene;Acc:424464]	Lari
8	ENSGALG00000020884		12080882	12112204	protein_coding		Lari
8	ENSGALG00000025580		12119261	12119327	miRNA		Lari
8	ENSGALG00000025896	PLPPR4	12637014	12664559	protein_coding	phospholipid phosphatase related 4 [Source:NCBI gene;Acc:424476]	Lari
8	ENSGALG00000026650	gga-mir-6561	11640957	11641061	miRNA	gga-mir-6561 [Source:miRBase;Acc:MI0022379]	Lari
8	ENSGALG00000030417	PDC	10796013	10815223	protein_coding	phosducin [Source:NCBI gene;Acc:429078]	Lari
8	ENSGALG00000031129	HMCN1	10922755	11113792	protein_coding	hemicentin 1 [Source:NCBI gene;Acc:429823]	Lari
8	ENSGALG00000033077	TRMT1L	11257067	11277947	protein_coding	tRNA methyltransferase 1 like [Source:NCBI gene;Acc:426860]	Lari
8	ENSGALG00000033635	PTGS2	10713267	10722126	protein_coding	prostaglandin-endoperoxide synthase 2 [Source:NCBI gene;Acc:396451]	Lari
8	ENSGALG00000034230	SWT1	11220083	11257043	protein_coding	SWT1, RNA endoribonuclease homolog [Source:NCBI gene;Acc:100859817]	Lari
8	ENSGALG00000038740	AMY2A	440100	444521	protein_coding	amylase, alpha 2A (pancreatic) [Source:NCBI gene;Acc:414140]	Lari
8	ENSGALG00000045555	IVNS1ABP	11201702	11218080	protein_coding	influenza virus NS1A binding protein [Source:NCBI gene;Acc:426862]	Lari
8	ENSGALG00000046652		12425645	12442845	protein_coding		Lari
8	ENSGALG00000046817		11602708	11637021	protein_coding		Lari
8	ENSGALG00000047706		11951332	11954052	protein_coding		Lari
8	ENSGALG00000047759		1085113	1107488	lncRNA		Khazak
8	ENSGALG00000048836		715737	835787	lncRNA		Khazak-Lari
8	ENSGALG00000048943		1004110	1013203	lncRNA		Khazak
8	ENSGALG00000049893		13530298	13585353	lncRNA		Lari
8	ENSGALG00000050234		643880	692683	lncRNA		Khazak-Lari
8	ENSGALG00000050710		12265015	12265047	miRNA		Lari
8	ENSGALG00000050903		1104484	1114072	lncRNA		Khazak
8	ENSGALG00000051265		17254575	17256453	lncRNA		Khazak
8	ENSGALG00000051305		9866179	9867288	protein_coding		Khazak
8	ENSGALG00000051438	EXTL2	12167220	12172091	protein_coding	exostosin like glycosyltransferase 2 [Source:NCBI gene;Acc:424465]	Lari
8	ENSGALG00000051720		516467	529352	lncRNA		Lari
8	ENSGALG00000051794		17185736	17362917	lncRNA		Khazak
8	ENSGALG00000051866		9924597	9925637	protein_coding		Khazak
8	ENSGALG00000052555		542826	623040	lncRNA		Lari
8	ENSGALG00000052635		11753979	11755589	protein_coding		Lari
8	ENSGALG00000052685		941877	981699	lncRNA		Khazak
8	ENSGALG00000052696		12388820	12409382	lncRNA		Lari
8	ENSGALG00000053348		597116	623042	lncRNA		Lari
8	ENSGALG00000053377		549387	549484	miRNA		Lari
8	ENSGALG00000053885		10879052	10898673	protein_coding		Lari
8	ENSGALG00000054601		474054	507786	lncRNA		Lari
9	ENSGALG00000010352	ARHGEF26	23361907	23405126	protein_coding	Rho guanine nucleotide exchange factor 26 [Source:NCBI gene;Acc:429163]	Khazak
9	ENSGALG00000010357	P2RY1	23519306	23520980	protein_coding	purinergic receptor P2Y1 [Source:NCBI gene;Acc:396275]	Khazak
9	ENSGALG00000010401	EIF2A	23791276	23804409	protein_coding	eukaryotic translation initiation factor 2A [Source:NCBI gene;Acc:425042]	Khazak
9	ENSGALG00000027591	TSC22D2	23808872	23832717	protein_coding	TSC22 domain family member 2 [Source:NCBI gene;Acc:100859827]	Khazak
9	ENSGALG00000037325	SERP1	23804524	23806330	protein_coding	stress associated endoplasmic reticulum protein 1 [Source:NCBI gene;Acc:107054146]	Khazak
9	ENSGALG00000042553	RAP2B	23486507	23490259	protein_coding	RAP2B, member of RAS oncogene family [Source:HGNC Symbol;Acc:HGNC:9862]	Khazak
11	ENSGALG00000003163	GNAO1	2204172	2321739	protein_coding	G protein subunit alpha o1 [Source:NCBI gene;Acc:415698]	Khazak-Lari
11	ENSGALG00000003169	CBFB	2344366	2385704	protein_coding	core-binding factor beta subunit [Source:NCBI gene;Acc:395257]	Khazak-Lari
11	ENSGALG00000003183	C11H16orf70	2391861	2425403	protein_coding	chromosome 11 open reading frame, human C16orf70 [Source:NCBI gene;Acc:415699]	Khazak-Lari
11	ENSGALG00000003195	TRADD	2445774	2456359	protein_coding	TNFRSF1A associated via death domain [Source:NCBI gene;Acc:415700]	Khazak-Lari
11	ENSGALG00000003201	FBXL8	2455977	2460100	protein_coding	F-box and leucine rich repeat protein 8 [Source:NCBI gene;Acc:415701]	Khazak-Lari
11	ENSGALG00000003224	HSF4	2460701	2475384	protein_coding	heat shock transcription factor 4 [Source:NCBI gene;Acc:427540]	Khazak-Lari
11	ENSGALG00000003258	DNAAF1	2479810	2493248	protein_coding	dynein axonemal assembly factor 1 [Source:HGNC Symbol;Acc:HGNC:30539]	Khazak-Lari
11	ENSGALG00000003273	HSDL1	2493276	2499485	protein_coding	hydroxysteroid dehydrogenase like 1 [Source:NCBI gene;Acc:415703]	Khazak-Lari
11	ENSGALG00000003293	MBTPS1	2501626	2526862	protein_coding	membrane bound transcription factor peptidase, site 1 [Source:NCBI gene;Acc:415704]	Khazak-Lari
11	ENSGALG00000003302	SLC38A8	2527643	2531674	protein_coding	solute carrier family 38 member 8 [Source:NCBI gene;Acc:100857309]	Khazak-Lari
11	ENSGALG00000003323	NECAB2	2532308	2633462	protein_coding	N-terminal EF-hand calcium binding protein 2 [Source:NCBI gene;Acc:415705]	Khazak-Lari
11	ENSGALG00000003560	SLC6A2	3571368	3634461	protein_coding	solute carrier family 6 member 2 [Source:NCBI gene;Acc:395458]	Khazak-Lari
11	ENSGALG00000003574	LPCAT2	3655780	3683801	protein_coding	lysophosphatidylcholine acyltransferase 2 [Source:NCBI gene;Acc:415716]	Khazak-Lari
11	ENSGALG00000003580	MMP2	3706912	3741657	protein_coding	matrix metallopeptidase 2 [Source:NCBI gene;Acc:386583]	Khazak-Lari
11	ENSGALG00000003602	RPGRIP1L	4878175	4936909	protein_coding	RPGRIP1 like [Source:NCBI gene;Acc:425392]	Khazak
11	ENSGALG00000003663	RBL2	4991886	5011381	protein_coding	RB transcriptional corepressor like 2 [Source:NCBI gene;Acc:425111]	Khazak
11	ENSGALG00000021345	B3GNT9	2432617	2439530	protein_coding	UDP-GlcNAc:betaGal beta-1,3-N-acetylglucosaminyltransferase 9 [Source:HGNC Symbol;Acc:HGNC:28714]	Khazak-Lari
11	ENSGALG00000033378	AKTIP	4976046	4988616	protein_coding	AKT interacting protein [Source:NCBI gene;Acc:415720]	Khazak
11	ENSGALG00000034179	SLC12A4	3481861	3534945	protein_coding	solute carrier family 12 member 4 [Source:NCBI gene;Acc:415715]	Khazak
11	ENSGALG00000041036	FTO	4645274	4873781	protein_coding	FTO, alpha-ketoglutarate dependent dioxygenase [Source:NCBI gene;Acc:415718]	Khazak
11	ENSGALG00000044466		2644433	2658115	protein_coding	receptor-interacting serine-threonine kinase 3 [Source:NCBI gene;Acc:415708]	Khazak
11	ENSGALG00000048295	IRX6	3876357	3878622	protein_coding	iroquois homeobox 6 [Source:HGNC Symbol;Acc:HGNC:14675]	Lari
12	ENSGALG00000007172	FHIT	12565610	12938688	protein_coding	fragile histidine triad [Source:NCBI gene;Acc:416071]	Lari
13	ENSGALG00000006258	SPOCK1	15289707	15400987	protein_coding	SPARC/osteonectin, cwcv and kazal like domains proteoglycan 1 [Source:NCBI gene;Acc:416304]	Lari
13	ENSGALG00000006297	TRPC7	15696791	15759768	protein_coding	transient receptor potential cation channel subfamily C member 7 [Source:NCBI gene;Acc:427641]	Lari
13	ENSGALG00000049354		15507040	15516043	lncRNA		Lari
13	ENSGALG00000050339		15669706	15672856	lncRNA		Lari
13	ENSGALG00000051705		15581716	15584897	lncRNA		Lari
14	ENSGALG00000002981	ERCC4	1071961	1082730	protein_coding	ERCC excision repair 4, endonuclease catalytic subunit [Source:NCBI gene;Acc:416420]	Lari
14	ENSGALG00000035799	SHISA9	727561	869064	protein_coding	shisa family member 9 [Source:HGNC Symbol;Acc:HGNC:37231]	Lari
14	ENSGALG00000040854	CPPED1	667031	706514	protein_coding	calcineurin like phosphoesterase domain containing 1 [Source:NCBI gene;Acc:416418]	Lari
14	ENSGALG00000052117		1094744	1099595	lncRNA		Lari
14	ENSGALG00000053454		929312	1064715	lncRNA		Lari
15	ENSGALG00000001688	SEPT5	1038490	1075779	protein_coding	septin 5 [Source:NCBI gene;Acc:416778]	Lari
15	ENSGALG00000001925	GNB1L	1232691	1273276	protein_coding	G protein subunit beta 1 like [Source:NCBI gene;Acc:416781]	Lari
15	ENSGALG00000021529	GP1BB	1077705	1080678	protein_coding	glycoprotein Ib platelet beta subunit [Source:NCBI gene;Acc:107051576]	Lari
15	ENSGALG00000025197	gga-mir-1673	1045215	1045314	miRNA	gga-mir-1673 [Source:miRBase;Acc:MI0007407]	Lari
15	ENSGALG00000025533	gga-mir-1729	1058317	1058387	miRNA	gga-mir-1729 [Source:miRBase;Acc:MI0007468]	Lari
15	ENSGALG00000029198	YDJC	657677	671955	protein_coding	YdjC homolog (bacterial) [Source:NCBI gene;Acc:771088]	Lari
15	ENSGALG00000031982	SDF2L1	678727	684344	protein_coding	stromal cell derived factor 2 like 1 [Source:NCBI gene;Acc:416770]	Lari
15	ENSGALG00000033416	HIC2	535526	604454	protein_coding	hypermethylated in cancer 2 [Source:NCBI gene;Acc:416768]	Khazak-Lari
15	ENSGALG00000033598	HIRA	928866	956965	protein_coding	histone cell cycle regulator [Source:NCBI gene;Acc:374074]	Khazak
15	ENSGALG00000036739	UBE2L3	638245	655870	protein_coding	ubiquitin conjugating enzyme E2 L3 [Source:NCBI gene;Acc:416769]	Khazak-Lari
15	ENSGALG00000039239	SERPIND1	409259	417626	protein_coding	serpin peptidase inhibitor, clade D (heparin cofactor), member 1 [Source:NCBI gene;Acc:395877]	Lari
15	ENSGALG00000040756	PI4KA	387835	443753	protein_coding	phosphatidylinositol 4-kinase alpha [Source:NCBI gene;Acc:416767]	Lari
15	ENSGALG00000041182		1219854	1227550	protein_coding	T-box 1 [Source:NCBI gene;Acc:771328]	Lari
15	ENSGALG00000042052	PPIL2	859517	928110	protein_coding	peptidylprolyl isomerase like 2 [Source:NCBI gene;Acc:416775]	Khazak
15	ENSGALG00000048316		444969	586223	lncRNA		Khazak-Lari
17	ENSGALG00000000853	SLC2A8	10683005	10692783	protein_coding	solute carrier family 2 member 8 [Source:NCBI gene;Acc:378802]	Khazak
17	ENSGALG00000000864	FBXW2	10673254	10682819	protein_coding	F-box and WD repeat domain containing 2 [Source:NCBI gene;Acc:417088]	Khazak
17	ENSGALG00000000906	RALGPS1	10574805	10660252	protein_coding	Ral GEF with PH domain and SH3 binding motif 1 [Source:NCBI gene;Acc:417089]	Khazak
17	ENSGALG00000000927	ANGPTL2	10600666	10618538	protein_coding	angiopoietin-like 2 [Source:NCBI gene;Acc:776031]	Khazak
17	ENSGALG00000000934	ZBTB43	10544180	10549641	protein_coding	zinc finger and BTB domain containing 43 [Source:NCBI gene;Acc:417091]	Khazak
17	ENSGALG00000023407	ZBTB34	10555811	10564313	protein_coding	zinc finger and BTB domain containing 34 [Source:NCBI gene;Acc:417090]	Khazak
17	ENSGALG00000040392	ALC	10350513	10351698	protein_coding	ALC protein [Source:NCBI gene;Acc:395084]	Khazak
17	ENSGALG00000040582	LMX1B	10356719	10450700	protein_coding	LIM homeobox transcription factor 1 beta [Source:NCBI gene;Acc:396312]	Khazak-Lari
17	ENSGALG00000047028		10512353	10534510	lncRNA		Khazak
17	ENSGALG00000049386		10622367	10632453	lncRNA		Khazak
17	ENSGALG00000054928		10468465	10474053	lncRNA		Khazak
19	ENSGALG00000005575	AKAP1	9121994	9144694	protein_coding	A-kinase anchoring protein 1 [Source:NCBI gene;Acc:417668]	Khazak
19	ENSGALG00000005594	OMG	9182682	9186458	protein_coding	oligodendrocyte myelin glycoprotein [Source:NCBI gene;Acc:101751011]	Khazak
19	ENSGALG00000005660	NF1	9152551	9232106	protein_coding	neurofibromin 1 [Source:NCBI gene;Acc:396085]	Khazak
19	ENSGALG00000005668	WSB1	9244014	9251499	protein_coding	WD repeat and SOCS box containing 1 [Source:NCBI gene;Acc:395685]	Khazak
19	ENSGALG00000005685		9302652	9331188	protein_coding	kinase suppressor of ras 1 [Source:NCBI gene;Acc:427839]	Khazak
19	ENSGALG00000005699	NLK	9404696	9445516	protein_coding	nemo like kinase [Source:NCBI gene;Acc:417669]	Khazak
19	ENSGALG00000005702	TMEM97	9445802	9449883	protein_coding	transmembrane protein 97 [Source:NCBI gene;Acc:417670]	Khazak
19	ENSGALG00000005707	IFT20	9449074	9451267	protein_coding	intraflagellar transport 20 [Source:NCBI gene;Acc:417671]	Khazak
19	ENSGALG00000005737	TNFAIP1	9451330	9509867	protein_coding	TNF alpha induced protein 1 [Source:NCBI gene;Acc:417672]	Khazak
19	ENSGALG00000005830	MNT	9522848	9547621	protein_coding	MAX network transcriptional repressor [Source:NCBI gene;Acc:427840]	Khazak
19	ENSGALG00000005834	PAFAH1B1	9586056	9615085	protein_coding	platelet activating factor acetylhydrolase 1b regulatory subunit 1 [Source:NCBI gene;Acc:374224]	Khazak
19	ENSGALG00000005854	CLUH	9617661	9642214	protein_coding	clustered mitochondria homolog [Source:NCBI gene;Acc:417675]	Khazak
19	ENSGALG00000005886	WSCD1	9783481	9807365	protein_coding	WSC domain containing 1 [Source:NCBI gene;Acc:427842]	Khazak
19	ENSGALG00000005928	XAF1	9910100	9922595	protein_coding	XIAP associated factor 1 [Source:NCBI gene;Acc:417677]	Khazak
19	ENSGALG00000005995	SLC13A5	9919986	9937317	protein_coding	solute carrier family 13 member 5 [Source:HGNC Symbol;Acc:HGNC:23089]	Khazak
19	ENSGALG00000006011	KIAA0753	9953043	9974603	protein_coding	KIAA0753 [Source:NCBI gene;Acc:417681]	Khazak
19	ENSGALG00000025276	gga-mir-1592	9516450	9516516	miRNA	gga-mir-1592 [Source:miRBase;Acc:MI0007319]	Khazak
19	ENSGALG00000025334	gga-mir-1689	9540162	9540265	miRNA	gga-mir-1689 [Source:miRBase;Acc:MI0007423]	Khazak
19	ENSGALG00000027950	TXNDC17	9949970	9952624	protein_coding	thioredoxin domain containing 17 [Source:NCBI gene;Acc:417680]	Khazak
19	ENSGALG00000028283		9651525	9656855	protein_coding	coiled-coil domain containing 92B [Source:NCBI gene;Acc:101751240]	Khazak
19	ENSGALG00000029143		9209015	9209168	misc_RNA		Khazak
19	ENSGALG00000030401	MED31	9945836	9949612	protein_coding	mediator complex subunit 31 [Source:NCBI gene;Acc:417679]	Khazak
19	ENSGALG00000033885	RAP1GAP2	9665263	9716788	protein_coding	RAP1 GTPase activating protein 2 [Source:NCBI gene;Acc:427841]	Khazak
19	ENSGALG00000035589		9178482	9181084	protein_coding		Khazak
19	ENSGALG00000038096	NOS2	9342031	9361245	protein_coding	nitric oxide synthase 2 [Source:NCBI gene;Acc:395807]	Khazak
19	ENSGALG00000039084	EVI2A	9173852	9177498	protein_coding	ecotropic viral integration site 2A [Source:NCBI gene;Acc:776037]	Khazak
19	ENSGALG00000041802	LYRM9	9375787	9405036	protein_coding	LYR motif containing 9 [Source:NCBI gene;Acc:101750365]	Khazak
19	ENSGALG00000044841		9717099	9722490	protein_coding	tapasin-related protein-like [Source:NCBI gene;Acc:100857331]	Khazak
19	ENSGALG00000050395		9281049	9328147	protein_coding		Khazak
20	ENSGALG00000007980	KCNG1	13362490	13370389	protein_coding	potassium voltage-gated channel modifier subfamily G member 1 [Source:NCBI gene;Acc:419347]	Khazak
20	ENSGALG00000007986	MOCS3	13383258	13384664	protein_coding	molybdenum cofactor synthesis 3 [Source:NCBI gene;Acc:769390]	Khazak
20	ENSGALG00000007989	ADNP	13406400	13427696	protein_coding	activity dependent neuroprotector homeobox [Source:NCBI gene;Acc:419350]	Khazak
20	ENSGALG00000007994	PARD6B	13464452	13478200	protein_coding	par-6 family cell polarity regulator beta [Source:NCBI gene;Acc:419352]	Khazak
20	ENSGALG00000008005	RIPOR3	13486258	13534186	protein_coding	family with sequence similarity 65 member C [Source:NCBI gene;Acc:428169]	Khazak
20	ENSGALG00000008010	PTPN1	13537599	13576469	protein_coding	protein tyrosine phosphatase, non-receptor type 1 [Source:NCBI gene;Acc:395688]	Khazak
20	ENSGALG00000008014	CEBPB	13708222	13709555	protein_coding	CCAAT/enhancer binding protein beta [Source:NCBI gene;Acc:396185]	Khazak
20	ENSGALG00000008015	UBE2V1	13738004	13752252	protein_coding	ubiquitin conjugating enzyme E2 V1 [Source:NCBI gene;Acc:100538349]	Khazak
20	ENSGALG00000017366	DPM1	13384759	13395113	protein_coding	dolichyl-phosphate mannosyltransferase subunit 1, catalytic [Source:NCBI gene;Acc:419349]	Khazak
20	ENSGALG00000026906	TMEM189	13716784	13750656	protein_coding	transmembrane protein 189 [Source:NCBI gene;Acc:100538348]	Khazak
20	ENSGALG00000028569		13700068	13700177	misc_RNA		Khazak
20	ENSGALG00000051044		13656501	13707866	lncRNA		Khazak
20	ENSGALG00000051515		13580532	13637021	lncRNA		Khazak
20	ENSGALG00000052083		13555280	13560761	lncRNA		Khazak
