# Supplementary material for: A genome-wide scan to identify signatures of selection in two Iranian indigenous chicken ecotypes
Source: Genet Sel Evol. 2021 Sep 9;53:72. doi: 10.1186/s12711-021-00664-9 (PMC8428137; doi:10.1186/s12711-021-00664-9)
Supplement: Supplementary file 7 — Additional file 7: Table S7. List of candidate genes that overlap with regions identified by the FST method. [file 12711_2021_664_MOESM7_ESM.xlsx]

## Sheet: Sheet1
Chr	Gene ID	Gene start (bp)	Gene end (bp)	Gene name	Gene type	Gene description
23	ENSGALG00000000678	1506533	1508755	CITED4	protein_coding	Cbp/p300 interacting transactivator with Glu/Asp rich carboxy-terminal domain 4 [Source:NCBI gene;Acc:395465]
23	ENSGALG00000000720	1516302	1523141		protein_coding	guanylate binding protein 1 [Source:NCBI gene;Acc:419563]
23	ENSGALG00000000723	1524210	1536927	STX12	protein_coding	syntaxin 12 [Source:NCBI gene;Acc:769300]
23	ENSGALG00000000729	1536772	1555237	PPP1R8	protein_coding	protein phosphatase 1 regulatory subunit 8 [Source:NCBI gene;Acc:419564]
23	ENSGALG00000000731	1564116	1568510	THEMIS2	protein_coding	thymocyte selection associated family member 2 [Source:NCBI gene;Acc:419565]
23	ENSGALG00000000734	1570009	1573848	RPA2	protein_coding	replication protein A2 [Source:NCBI gene;Acc:419566]
23	ENSGALG00000000737	1574041	1579810	SMPDL3B	protein_coding	sphingomyelin phosphodiesterase acid like 3B [Source:NCBI gene;Acc:769013]
23	ENSGALG00000000777	1582589	1627539	EYA3	protein_coding	EYA transcriptional coactivator and phosphatase 3 [Source:NCBI gene;Acc:395717]
23	ENSGALG00000000783	1627960	1636790	PTAFR	protein_coding	platelet activating factor receptor [Source:NCBI gene;Acc:428209]
23	ENSGALG00000000790	1641843	1655758	DNAJC8	protein_coding	DnaJ heat shock protein family (Hsp40) member C8 [Source:NCBI gene;Acc:419569]
23	ENSGALG00000000814	1662541	1687966	HNRNPR	protein_coding	heterogeneous nuclear ribonucleoprotein R [Source:NCBI gene;Acc:419570]
19	ENSGALG00000002151	4604718	4607629	PEX12	protein_coding	peroxisomal biogenesis factor 12 [Source:NCBI gene;Acc:417526]
19	ENSGALG00000002186	4611887	4620704	UNC45B	protein_coding	unc-45 myosin chaperone B [Source:NCBI gene;Acc:417527]
19	ENSGALG00000002225	4627665	4651317	RFFL	protein_coding	ring finger and FYVE like domain containing E3 ubiquitin protein ligase [Source:NCBI gene;Acc:417529]
19	ENSGALG00000002288	4651809	4667060	LIG3	protein_coding	DNA ligase 3 [Source:NCBI gene;Acc:417530]
11	ENSGALG00000002301	1413189	1466512	CNOT1	protein_coding	CCR4-NOT transcription complex subunit 1 [Source:NCBI gene;Acc:100858397]
11	ENSGALG00000002313	1468224	1475359	SLC38A7	protein_coding	solute carrier family 38 member 7 [Source:NCBI gene;Acc:107052162]
11	ENSGALG00000002321	1474237	1485084	GOT2	protein_coding	glutamic-oxaloacetic transaminase 2 [Source:NCBI gene;Acc:396533]
13	ENSGALG00000003818	12072751	12112751	CYFIP2	protein_coding	cytoplasmic FMR1 interacting protein 2 [Source:NCBI gene;Acc:416246]
13	ENSGALG00000003857	12132157	12149954		protein_coding
15	ENSGALG00000004625	6419311	6462154	ATXN2	protein_coding	ataxin 2 like [Source:NCBI gene;Acc:416877]
11	ENSGALG00000004648	9853569	9857087	PDCD5	protein_coding	programmed cell death 5 [Source:NCBI gene;Acc:415765]
15	ENSGALG00000004650	6478762	6514166	BRAP	protein_coding	BRCA1 associated protein [Source:NCBI gene;Acc:772041]
11	ENSGALG00000004671	9860328	9900923	ANKRD27	protein_coding	ankyrin repeat domain 27 [Source:NCBI gene;Acc:415766]
11	ENSGALG00000004675	9900952	9905204	RGS9BP	protein_coding	regulator of G-protein signaling 9 binding protein [Source:NCBI gene;Acc:395170]
11	ENSGALG00000004903	10491009	10661037	CHST8	protein_coding	carbohydrate sulfotransferase 8 [Source:NCBI gene;Acc:769263]
8	ENSGALG00000005065	10608778	10684950	PLA2G4A	protein_coding	phospholipase A2 group IVA [Source:NCBI gene;Acc:396394]
8	ENSGALG00000005080	10813212	10837430	C8H1orf27	protein_coding	chromosome 8 C1orf27 homolog [Source:NCBI gene;Acc:424455]
8	ENSGALG00000005105	10837334	10878877	TPR	protein_coding	translocated promoter region, nuclear basket protein [Source:NCBI gene;Acc:424457]
8	ENSGALG00000005147	11450029	11467906	AMY1A	protein_coding	amylase, alpha 1A; hepatic [Source:NCBI gene;Acc:414139]
8	ENSGALG00000005162	11468855	11483449	RNPC3	protein_coding	RNA binding region (RNP1, RRM) containing 3 [Source:NCBI gene;Acc:424458]
8	ENSGALG00000005180	11693571	11741165		protein_coding
8	ENSGALG00000005203	11872299	11926941	OLFM3	protein_coding	olfactomedin 3 [Source:NCBI gene;Acc:424461]
8	ENSGALG00000005208	12067120	12071019	S1PR1	protein_coding	sphingosine-1-phosphate receptor 1 [Source:NCBI gene;Acc:424462]
8	ENSGALG00000005229	12119346	12137301	DPH5	protein_coding	diphthamide biosynthesis 5 [Source:NCBI gene;Acc:424463]
8	ENSGALG00000005248	12174912	12231784	CDC14A	protein_coding	cell division cycle 14A [Source:NCBI gene;Acc:424466]
8	ENSGALG00000005252	12236462	12241257	GPR88	protein_coding	G protein-coupled receptor 88 [Source:HGNC Symbol;Acc:HGNC:4539]
8	ENSGALG00000005257	12271795	12279181		protein_coding	vascular cell adhesion molecule 1 [Source:NCBI gene;Acc:424467]
8	ENSGALG00000005277	12295535	12303972	RTCA	protein_coding	RNA 3'-terminal phosphate cyclase [Source:NCBI gene;Acc:424468]
8	ENSGALG00000005280	12304101	12317552	DBT	protein_coding	dihydrolipoamide branched chain transacylase E2 [Source:NCBI gene;Acc:395374]
9	ENSGALG00000005283	6918243	6948708	SLC25A36	protein_coding	solute carrier family 25 member 36 [Source:NCBI gene;Acc:424817]
8	ENSGALG00000005284	12320048	12330981	LRRC39	protein_coding	leucine rich repeat containing 39 [Source:NCBI gene;Acc:424469]
8	ENSGALG00000005290	12328300	12336161	TRMT13	protein_coding	tRNA methyltransferase 13 homolog [Source:NCBI gene;Acc:424470]
8	ENSGALG00000005302	12336171	12348597	SASS6	protein_coding	SAS-6 centriolar assembly protein [Source:NCBI gene;Acc:424471]
8	ENSGALG00000005329	12349410	12364573	MFSD14A	protein_coding	major facilitator superfamily domain containing 14A [Source:NCBI gene;Acc:429081]
8	ENSGALG00000005340	12370159	12388535	SLC35A3	protein_coding	solute carrier family 35 member A3 [Source:NCBI gene;Acc:424472]
8	ENSGALG00000005407	12469818	12503713	AGL	protein_coding	amylo-alpha-1, 6-glucosidase, 4-alpha-glucanotransferase [Source:NCBI gene;Acc:424474]
4	ENSGALG00000006508	4750152	4964186	FGF13	protein_coding	fibroblast growth factor 13 [Source:NCBI gene;Acc:414831]
2	ENSGALG00000007492	15924135	15944225	YME1L1	protein_coding	YME1 like 1 ATPase [Source:NCBI gene;Acc:428418]
2	ENSGALG00000007507	15947101	15964487	MASTL	protein_coding	microtubule associated serine/threonine kinase like [Source:NCBI gene;Acc:420487]
2	ENSGALG00000007547	16014648	16093019	ABI1	protein_coding	abl interactor 1 [Source:NCBI gene;Acc:420489]
5	ENSGALG00000007817	18995653	19029466	EHF	protein_coding	ETS homologous factor [Source:NCBI gene;Acc:425791]
20	ENSGALG00000007963	13171132	13253864	NFATC2	protein_coding	nuclear factor of activated T-cells 2 [Source:NCBI gene;Acc:419346]
20	ENSGALG00000008005	13486258	13534186	RIPOR3	protein_coding	family with sequence similarity 65 member C [Source:NCBI gene;Acc:428169]
20	ENSGALG00000008010	13537599	13576469	PTPN1	protein_coding	protein tyrosine phosphatase, non-receptor type 1 [Source:NCBI gene;Acc:395688]
20	ENSGALG00000008021	13795918	13801015	RNF114	protein_coding	ring finger protein 114 [Source:NCBI gene;Acc:414881]
20	ENSGALG00000008026	13801179	13807904	SPATA2	protein_coding	spermatogenesis associated 2 [Source:NCBI gene;Acc:419355]
20	ENSGALG00000008045	13824729	13895027	SLC9A8	protein_coding	solute carrier family 9 member A8 [Source:NCBI gene;Acc:419356]
10	ENSGALG00000008146	20089839	20112252	MORF4L2	protein_coding	mortality factor 4 like 2 [Source:NCBI gene;Acc:554283]
10	ENSGALG00000008164	20114123	20157777	ADAMTS7	protein_coding	ADAM metallopeptidase with thrombospondin type 1 motif 7 [Source:NCBI gene;Acc:415570]
4	ENSGALG00000008442	15290397	15521568	TENM1	protein_coding	teneurin transmembrane protein 1 [Source:NCBI gene;Acc:395668]
3	ENSGALG00000008741	11998079	12006782	PROKR1	protein_coding	prokineticin receptor 1 [Source:NCBI gene;Acc:421263]
3	ENSGALG00000008745	11969797	11992290	APLF	protein_coding	aprataxin and PNKP like factor [Source:NCBI gene;Acc:421264]
3	ENSGALG00000008753	11966173	11969604	FBXO48	protein_coding	F-box protein 48 [Source:NCBI gene;Acc:421265]
3	ENSGALG00000008756	11941428	11957951	PLEK	protein_coding	pleckstrin [Source:NCBI gene;Acc:395669]
3	ENSGALG00000009107	7172818	7823576	NRXN1	protein_coding	neurexin 1 [Source:NCBI gene;Acc:395398]
5	ENSGALG00000009300	26429499	26522602	NUMB	protein_coding	NUMB, endocytic adaptor protein [Source:NCBI gene;Acc:395639]
5	ENSGALG00000009315	26533055	26554073	PAPLN	protein_coding	papilin, proteoglycan like sulfated glycoprotein [Source:NCBI gene;Acc:428873]
2	ENSGALG00000009509	23060807	23197789	CALCR	protein_coding	calcitonin receptor [Source:NCBI gene;Acc:428425]
2	ENSGALG00000009512	23301645	23311143	TFPI2	protein_coding	tissue factor pathway inhibitor 2 [Source:NCBI gene;Acc:420561]
1	ENSGALG00000010152	36249788	36266933	TSPAN8	protein_coding	tetraspanin 8 [Source:NCBI gene;Acc:417854]
9	ENSGALG00000010427	23998508	24002932	TM4SF4	protein_coding	transmembrane 4 L six family member 4 [Source:NCBI gene;Acc:771806]
2	ENSGALG00000010718	26286162	26491943		protein_coding	thrombospondin type 1 domain containing 7A [Source:HGNC Symbol;Acc:HGNC:22207]
2	ENSGALG00000010770	26738333	26787906	SCIN	protein_coding	scinderin [Source:NCBI gene;Acc:420588]
2	ENSGALG00000010792	27838091	28021352	AGMO	protein_coding	alkylglycerol monooxygenase [Source:NCBI gene;Acc:772374]
2	ENSGALG00000010794	28039372	28092164	MEOX2	protein_coding	mesenchyme homeobox 2 [Source:NCBI gene;Acc:374137]
2	ENSGALG00000010795	28279818	28389303	CRPPA	protein_coding	isoprenoid synthase domain containing [Source:NCBI gene;Acc:420591]
2	ENSGALG00000010854	29076224	29386193		protein_coding	histone deacetylase 9 [Source:NCBI gene;Acc:420599]
2	ENSGALG00000010875	29980460	30030227	ITGB8	protein_coding	integrin subunit beta 8 [Source:NCBI gene;Acc:395470]
4	ENSGALG00000010885	44872836	44933275	BMP2K	protein_coding	BMP2 inducible kinase [Source:NCBI gene;Acc:422578]
2	ENSGALG00000010901	30069508	30103222		protein_coding	ATP binding cassette subfamily B member 5 [Source:NCBI gene;Acc:420606]
1	ENSGALG00000010958	40280597	40569224	PPFIA2	protein_coding	PTPRF interacting protein alpha 2 [Source:NCBI gene;Acc:417877]
3	ENSGALG00000011005	38762090	38790863	KCNK1	protein_coding	potassium two pore domain channel subfamily K member 7 [Source:NCBI gene;Acc:421519]
8	ENSGALG00000011238	29072809	29096474	WLS	protein_coding	wntless Wnt ligand secretion mediator [Source:NCBI gene;Acc:424707]
8	ENSGALG00000011255	29113515	29124276	MCCC2L	protein_coding	methylcrotonoyl-Coenzyme A carboxylase 2-like [Source:NCBI gene;Acc:429115]
8	ENSGALG00000011259	29124295	29130623	RPE65	protein_coding	RPE65, retinoid isomerohydrolase [Source:NCBI gene;Acc:395700]
1	ENSGALG00000011274	44050178	44202174	DCN	protein_coding	decorin [Source:NCBI gene;Acc:417892]
8	ENSGALG00000011275	29133310	29143643	DEPDC1	protein_coding	DEP domain containing 1 [Source:NCBI gene;Acc:424710]
1	ENSGALG00000011297	44934717	45010543	CRADD	protein_coding	CASP2 and RIPK1 domain containing adaptor with death domain [Source:NCBI gene;Acc:417900]
5	ENSGALG00000011609	18899233	18904487		protein_coding
1	ENSGALG00000011814	48844718	48898342	ATF7IP	protein_coding	activating transcription factor 7 interacting protein [Source:NCBI gene;Acc:417966]
1	ENSGALG00000011838	48945372	48990389	GUCY2C	protein_coding	guanylate cyclase 2C [Source:NCBI gene;Acc:417968]
4	ENSGALG00000012074	57133859	57167350	ALPK1	protein_coding	alpha kinase 1 [Source:NCBI gene;Acc:100858173]
4	ENSGALG00000012076	57171233	57177054	TIFA	protein_coding	TRAF interacting protein with forkhead associated domain [Source:NCBI gene;Acc:422692]
5	ENSGALG00000012123	5444151	5461448	PAX6	protein_coding	paired box 6 [Source:NCBI gene;Acc:395943]
5	ENSGALG00000012127	5303921	5477496	ELP4	protein_coding	elongator acetyltransferase complex subunit 4 [Source:NCBI gene;Acc:428603]
4	ENSGALG00000012308	60851437	60898854	MANBA	protein_coding	mannosidase beta [Source:NCBI gene;Acc:422712]
1	ENSGALG00000012559	52678868	52954337	LARGE1	protein_coding	LARGE xylosyl- and glucuronyltransferase 1 [Source:NCBI gene;Acc:418062]
1	ENSGALG00000013168	65265009	65268984	IAPP	protein_coding	islet amyloid polypeptide [Source:NCBI gene;Acc:396362]
2	ENSGALG00000013605	89911310	90085595	CARMIL1	protein_coding	capping protein regulator and myosin 1 linker 1 [Source:NCBI gene;Acc:421002]
2	ENSGALG00000013637	90240952	90248204	TDP2	protein_coding	tyrosyl-DNA phosphodiesterase 2 [Source:NCBI gene;Acc:421007]
2	ENSGALG00000013657	90579225	90647828	ZNF236	protein_coding	zinc finger protein 236 [Source:NCBI gene;Acc:421008]
4	ENSGALG00000013684	63861918	64214244	SGCZ	protein_coding	sarcoglycan zeta [Source:NCBI gene;Acc:422739]
2	ENSGALG00000013817	97073307	97195740	SPIRE1	protein_coding	spire type actin nucleation factor 1 [Source:NCBI gene;Acc:421033]
2	ENSGALG00000013830	97199690	97210085	PRELID3A	protein_coding	PRELI domain containing 3A [Source:NCBI gene;Acc:421035]
2	ENSGALG00000013853	97210279	97233233	AFG3L2	protein_coding	AFG3 like matrix AAA peptidase subunit 2 [Source:NCBI gene;Acc:421036]
1	ENSGALG00000014233	70452867	70534884	FBLN1	protein_coding	fibulin 1 [Source:NCBI gene;Acc:373979]
1	ENSGALG00000014329	75476115	75504709	FOXJ2	protein_coding	forkhead box J3 [Source:NCBI gene;Acc:418259]
3	ENSGALG00000014848	60899753	60939705		protein_coding
3	ENSGALG00000015465	70672876	70939143	ASCC3	protein_coding	activating signal cointegrator 1 complex subunit 3 [Source:NCBI gene;Acc:421790]
3	ENSGALG00000015468	71425492	71428784		protein_coding	uncharacterized LOC421792 [Source:NCBI gene;Acc:421792]
3	ENSGALG00000015471	71405148	71422998	CCNC	protein_coding	cyclin C [Source:NCBI gene;Acc:421791]
3	ENSGALG00000015478	71429787	71482168	USP45	protein_coding	ubiquitin specific peptidase 45 [Source:NCBI gene;Acc:421793]
4	ENSGALG00000015531	79530610	79704158	PPP2R2C	protein_coding	protein phosphatase 2 regulatory subunit Bgamma [Source:NCBI gene;Acc:422858]
4	ENSGALG00000015635	82134637	82208291	HTT	protein_coding	huntingtin [Source:NCBI gene;Acc:422878]
4	ENSGALG00000015699	83173167	83196460	NELFA	protein_coding	negative elongation factor complex member A [Source:NCBI gene;Acc:422896]
1	ENSGALG00000016044	108142878	108198091	SIM2	protein_coding	SIM bHLH transcription factor 2 [Source:NCBI gene;Acc:418515]
1	ENSGALG00000016047	108202036	108342302	HLCS	protein_coding	holocarboxylase synthetase [Source:NCBI gene;Acc:418516]
1	ENSGALG00000016199	111071770	111078627	CRYAA	protein_coding	crystallin alpha A [Source:NCBI gene;Acc:418546]
1	ENSGALG00000016904	151668738	151671260	SLITRK6	protein_coding	SLIT and NTRK like family member 6 [Source:NCBI gene;Acc:418797]
1	ENSGALG00000016908	160443682	160632766	PCDH9	protein_coding	protocadherin 9 [Source:NCBI gene;Acc:418800]
1	ENSGALG00000017009	170597186	170650244	KPNA3	protein_coding	karyopherin subunit alpha 3 [Source:NCBI gene;Acc:418870]
1	ENSGALG00000017010	170670674	170685701	SPRYD7	protein_coding	SPRY domain containing 7 [Source:NCBI gene;Acc:418871]
1	ENSGALG00000017011	170690519	170696381	TRIM13	protein_coding	tripartite motif containing 13 [Source:NCBI gene;Acc:418872]
1	ENSGALG00000017012	170697168	170700171	KCNRG	protein_coding	potassium channel regulator [Source:NCBI gene;Acc:418873]
13	ENSGALG00000017362	12143095	12173099	HAVCR1	protein_coding	hepatitis A virus cellular receptor 1 [Source:NCBI gene;Acc:416249]
11	ENSGALG00000017825	1432691	1432826		snoRNA
11	ENSGALG00000017826	1440907	1441040		snoRNA	small nucleolar RNA, H/ACA box 50A [Source:HGNC Symbol;Acc:HGNC:32643]
1	ENSGALG00000018254	170717614	170717697	gga-mir-16-1	miRNA	gga-mir-16-1 [Source:miRBase;Acc:MI0001185]
1	ENSGALG00000018255	170717756	170717838	gga-mir-15a	miRNA	gga-mir-15a [Source:miRBase;Acc:MI0001186]
1	ENSGALG00000019276	65193673	65214941		protein_coding	solute carrier organic anion transporter family member 1B1 [Source:NCBI gene;Acc:418189]
8	ENSGALG00000020879	12141354	12164823	SLC30A7	protein_coding	solute carrier family 30 member 7 [Source:NCBI gene;Acc:424464]
8	ENSGALG00000020884	12080882	12112204		protein_coding
4	ENSGALG00000024486	83117730	83129665	C4orf48	protein_coding	chromosome 4 open reading frame 48 [Source:NCBI gene;Acc:422894]
19	ENSGALG00000025021	4609982	4610079		snoRNA	small nucleolar RNA, C/D box 7 [Source:HGNC Symbol;Acc:HGNC:32704]
20	ENSGALG00000025281	13817409	13817494	gga-mir-1648	miRNA	gga-mir-1648 [Source:miRBase;Acc:MI0007380]
8	ENSGALG00000025580	12119261	12119327		miRNA
23	ENSGALG00000025671	1547448	1547613		scaRNA	small Cajal body-specific RNA 1 [Source:HGNC Symbol;Acc:HGNC:32555]
2	ENSGALG00000025999	26015143	26019015	NDUFA4	protein_coding	NDUFA4, mitochondrial complex associated [Source:NCBI gene;Acc:772135]
20	ENSGALG00000026151	1216181	1250159	CEP250	protein_coding	centrosomal protein 250 [Source:NCBI gene;Acc:419138]
8	ENSGALG00000026650	11640957	11641061	gga-mir-6561	miRNA	gga-mir-6561 [Source:miRBase;Acc:MI0022379]
2	ENSGALG00000027757	26800481	26802605	ARL4A	protein_coding	ADP ribosylation factor like GTPase 4A [Source:NCBI gene;Acc:420589]
8	ENSGALG00000027802	29101959	29102068	gga-mir-6653	miRNA	gga-mir-6653 [Source:miRBase;Acc:MI0022473]
20	ENSGALG00000027834	1188438	1212751	ERGIC3	protein_coding	ERGIC and golgi 3 [Source:NCBI gene;Acc:419137]
3	ENSGALG00000027922	11540824	11548744	ETAA1	protein_coding	Ewing tumor associated antigen 1 [Source:NCBI gene;Acc:421269]
4	ENSGALG00000028807	57181658	57199844	AP1AR	protein_coding	adaptor related protein complex 1 associated regulatory protein [Source:NCBI gene;Acc:422693]
4	ENSGALG00000029227	81683573	81748757		lncRNA
1	ENSGALG00000029583	48905356	48942414	PLBD1	protein_coding	phospholipase B domain containing 1 [Source:NCBI gene;Acc:417967]
3	ENSGALG00000029961	57371166	57371270	gga-mir-6582	miRNA	gga-mir-6582 [Source:miRBase;Acc:MI0022401]
23	ENSGALG00000030305	1579849	1582005	XKR8	protein_coding	XK related 8 [Source:NCBI gene;Acc:724081]
8	ENSGALG00000030417	10796013	10815223	PDC	protein_coding	phosducin [Source:NCBI gene;Acc:429078]
9	ENSGALG00000030773	24039075	24062914	CP	protein_coding	ceruloplasmin [Source:NCBI gene;Acc:771940]
8	ENSGALG00000031129	10922755	11113792	HMCN1	protein_coding	hemicentin 1 [Source:NCBI gene;Acc:429823]
2	ENSGALG00000031275	97238238	97246235	TUBB6	protein_coding	tubulin beta 6 class V [Source:NCBI gene;Acc:421037]
1	ENSGALG00000031293	65230075	65281262	SLCO1A2	protein_coding	solute carrier organic anion transporter family member 1A2 [Source:NCBI gene;Acc:418190]
11	ENSGALG00000031326	1440907	1441042		snoRNA	small nucleolar RNA, H/ACA box 50A [Source:HGNC Symbol;Acc:HGNC:32643]
1	ENSGALG00000031890	79075430	79099949	YBX3	protein_coding	Y-box binding protein 3 [Source:NCBI gene;Acc:396371]
19	ENSGALG00000031918	4622127	4626219	RAD51D	protein_coding	RAD51 paralog D [Source:NCBI gene;Acc:417528]
1	ENSGALG00000032768	65833774	66173568	SOX5	protein_coding	SRY-box 5 [Source:NCBI gene;Acc:418195]
8	ENSGALG00000033077	11257067	11277947	TRMT1L	protein_coding	tRNA methyltransferase 1 like [Source:NCBI gene;Acc:426860]
2	ENSGALG00000033561	27388794	27720368	DGKB	protein_coding	diacylglycerol kinase beta [Source:NCBI gene;Acc:772367]
1	ENSGALG00000033589	53021721	53223751	SYN3	protein_coding	synapsin III [Source:NCBI gene;Acc:100857420]
8	ENSGALG00000033635	10713267	10722126	PTGS2	protein_coding	prostaglandin-endoperoxide synthase 2 [Source:NCBI gene;Acc:396451]
4	ENSGALG00000033925	83135257	83149163		protein_coding	uncharacterized LOC422895 [Source:NCBI gene;Acc:422895]
2	ENSGALG00000034024	30628323	30744614	RAPGEF5	protein_coding	Rap guanine nucleotide exchange factor 5 [Source:NCBI gene;Acc:100857462]
8	ENSGALG00000034230	11220083	11257043	SWT1	protein_coding	SWT1, RNA endoribonuclease homolog [Source:NCBI gene;Acc:100859817]
2	ENSGALG00000034500	97261548	97270754	CIDEA	protein_coding	cell death-inducing DFFA-like effector a [Source:NCBI gene;Acc:768659]
5	ENSGALG00000035867	18954568	18964262	ELF5	protein_coding	E74 like ETS transcription factor 5 [Source:NCBI gene;Acc:428859]
3	ENSGALG00000037587	57331049	57364433	ENPP3	protein_coding	ectonucleotide pyrophosphatase/phosphodiesterase 3 [Source:NCBI gene;Acc:426928]
1	ENSGALG00000037656	75447599	75455190	NECAP1	protein_coding	NECAP endocytosis associated 1 [Source:NCBI gene;Acc:770083]
2	ENSGALG00000038041	26038888	26193651	PHF14	protein_coding	PHD finger protein 14 [Source:NCBI gene;Acc:420583]
3	ENSGALG00000038476	71386671	71392382	PRDM13	protein_coding	PR/SET domain 13 [Source:NCBI gene;Acc:107053098]
4	ENSGALG00000038561	77044422	77139060		lncRNA
23	ENSGALG00000038672	1656008	1656514		protein_coding	ATPase inhibitory factor 1 [Source:NCBI gene;Acc:100857945]
8	ENSGALG00000038740	440100	444521	AMY2A	protein_coding	amylase, alpha 2A (pancreatic) [Source:NCBI gene;Acc:414140]
9	ENSGALG00000038747	24036053	24042090	TM4SF18	protein_coding	transmembrane 4 L six family member 18 [Source:NCBI gene;Acc:771841]
5	ENSGALG00000039080	19191268	19248208	CD44	protein_coding	CD44 molecule (Indian blood group) [Source:NCBI gene;Acc:395666]
3	ENSGALG00000039756	60319457	60834072	NKAIN2	protein_coding	Na+/K+ transporting ATPase interacting 2 [Source:NCBI gene;Acc:421720]
3	ENSGALG00000040607	57369361	57403385	MED23	protein_coding	mediator complex subunit 23 [Source:HGNC Symbol;Acc:HGNC:2372]
3	ENSGALG00000041575	48424046	48474322	PPP1R14C	protein_coding	protein phosphatase 1 regulatory inhibitor subunit 14C [Source:NCBI gene;Acc:421630]
3	ENSGALG00000041688	69150141	69190801		lncRNA
19	ENSGALG00000042125	4540796	4601920	AP2B1	protein_coding	adaptor related protein complex 2 beta 1 subunit [Source:NCBI gene;Acc:417525]
1	ENSGALG00000042484	136041159	136181751		lncRNA
1	ENSGALG00000042678	75519330	75521806		lncRNA
8	ENSGALG00000045555	11201702	11218080	IVNS1ABP	protein_coding	influenza virus NS1A binding protein [Source:NCBI gene;Acc:426862]
8	ENSGALG00000046652	12425645	12442845		protein_coding
4	ENSGALG00000046696	64225054	64230630		lncRNA
8	ENSGALG00000046817	11602708	11637021		protein_coding
2	ENSGALG00000046990	69588996	69631955		lncRNA
8	ENSGALG00000047029	10597132	10598304		protein_coding
5	ENSGALG00000047061	18818960	18869117		protein_coding
3	ENSGALG00000047100	11257288	11313086		lncRNA
4	ENSGALG00000047196	77015911	77017890		protein_coding
4	ENSGALG00000047309	55880631	55886447		lncRNA
4	ENSGALG00000047430	77046669	77049173		lncRNA
20	ENSGALG00000047668	13270842	13283947		lncRNA
8	ENSGALG00000047706	11951332	11954052		protein_coding
8	ENSGALG00000047759	1085113	1107488		lncRNA
3	ENSGALG00000047770	85888162	85888215		miRNA
3	ENSGALG00000047997	61019598	61039538		lncRNA
2	ENSGALG00000048043	119677608	119686080		lncRNA
4	ENSGALG00000048110	22603294	22610157		lncRNA
8	ENSGALG00000048191	11515298	11529042		lncRNA
13	ENSGALG00000048296	10621380	10625922		lncRNA
4	ENSGALG00000048350	55704178	56083257		lncRNA
3	ENSGALG00000048476	36843134	36857209		lncRNA
10	ENSGALG00000048482	9831495	9952232		lncRNA
10	ENSGALG00000048589	10027112	10034660		lncRNA
1	ENSGALG00000048730	136075220	136075268		miRNA
2	ENSGALG00000048796	90367809	90370887		lncRNA
8	ENSGALG00000048836	715737	835787		lncRNA
11	ENSGALG00000048924	9683197	9736116		lncRNA
8	ENSGALG00000048943	1004110	1013203		lncRNA
1	ENSGALG00000049053	96283635	96305765		lncRNA
2	ENSGALG00000049104	25977713	26003083		lncRNA
1	ENSGALG00000049237	65838543	65838652	gga-mir-6608-1	miRNA	gga-mir-6608-2 [Source:miRBase;Acc:MI0023553]
7	ENSGALG00000049327	25179350	25185477		lncRNA
3	ENSGALG00000049407	11472449	11493953		lncRNA
2	ENSGALG00000049453	26691877	26727278		lncRNA
1	ENSGALG00000049640	65728767	65728876		miRNA
1	ENSGALG00000049744	65844962	65845071	gga-mir-6608-1	miRNA	gga-mir-6608-2 [Source:miRBase;Acc:MI0023553]
1	ENSGALG00000049759	65725620	65725729		miRNA
2	ENSGALG00000049793	119678861	119684342		lncRNA
1	ENSGALG00000049909	65841753	65841862	gga-mir-6608-1	miRNA	gga-mir-6608-2 [Source:miRBase;Acc:MI0023553]
2	ENSGALG00000049977	119588497	119612049		lncRNA
1	ENSGALG00000050021	76176934	76198683		lncRNA	uncharacterized LOC107055644 [Source:NCBI gene;Acc:107055644]
13	ENSGALG00000050144	10574279	10579104		lncRNA
3	ENSGALG00000050223	57421188	57427207		lncRNA
8	ENSGALG00000050234	643880	692683		lncRNA
5	ENSGALG00000050338	19035013	19038827		lncRNA
2	ENSGALG00000050418	23270951	23301320		lncRNA
2	ENSGALG00000050424	90288346	90339474		lncRNA
4	ENSGALG00000050453	81798225	81843984		lncRNA
4	ENSGALG00000050589	15437522	15442906		lncRNA
1	ENSGALG00000050619	44923615	44927604	SOCS2	protein_coding	suppressor of cytokine signaling 2 [Source:NCBI gene;Acc:395219]
8	ENSGALG00000050710	12265015	12265047		miRNA
8	ENSGALG00000050773	17427218	17454901		lncRNA
2	ENSGALG00000050814	15910728	15919796		protein_coding	patched domain containing 3 [Source:NCBI gene;Acc:428417]
2	ENSGALG00000050841	25543150	25554298		lncRNA
2	ENSGALG00000050874	26954047	27057169		lncRNA
2	ENSGALG00000050901	69566820	69579652		lncRNA
8	ENSGALG00000050903	1104484	1114072		lncRNA
4	ENSGALG00000050913	77847502	78015950		lncRNA
2	ENSGALG00000050930	25350589	25357088		lncRNA
11	ENSGALG00000051002	1475832	1477434		protein_coding
9	ENSGALG00000051045	6806824	6888773		lncRNA
1	ENSGALG00000051186	135815461	136072684		lncRNA
2	ENSGALG00000051319	97175086	97175139		miRNA
2	ENSGALG00000051353	30763620	30768080		lncRNA
8	ENSGALG00000051438	12167220	12172091	EXTL2	protein_coding	exostosin like glycosyltransferase 2 [Source:NCBI gene;Acc:424465]
2	ENSGALG00000051512	27833369	27838062		lncRNA
20	ENSGALG00000051515	13580532	13637021		lncRNA
1	ENSGALG00000051553	79065139	79075337		lncRNA
1	ENSGALG00000051610	52996174	53012023		lncRNA
1	ENSGALG00000051690	75489292	75489342		miRNA
13	ENSGALG00000051705	15581716	15584897		lncRNA
8	ENSGALG00000051720	516467	529352		lncRNA
4	ENSGALG00000051787	83101832	83104528		lncRNA
20	ENSGALG00000052083	13555280	13560761		lncRNA
4	ENSGALG00000052292	55887048	55888402		lncRNA
8	ENSGALG00000052367	1056572	1080630		lncRNA
8	ENSGALG00000052555	542826	623040		lncRNA
1	ENSGALG00000052564	44093124	44129492		lncRNA
13	ENSGALG00000052571	12122336	12126363		protein_coding
13	ENSGALG00000052624	12127186	12127326		protein_coding
8	ENSGALG00000052635	11753979	11755589		protein_coding
1	ENSGALG00000052678	36267023	36274987		lncRNA
8	ENSGALG00000052685	941877	981699		lncRNA
8	ENSGALG00000052696	12388820	12409382		lncRNA
3	ENSGALG00000052928	71272212	71273252		protein_coding
1	ENSGALG00000052959	79025623	79038498		lncRNA
4	ENSGALG00000053005	64225040	64230631		lncRNA
8	ENSGALG00000053009	1016072	1030837		lncRNA
1	ENSGALG00000053103	170650886	170665803		lncRNA
5	ENSGALG00000053209	51337488	51357291		lncRNA
8	ENSGALG00000053348	597116	623042		lncRNA
8	ENSGALG00000053377	549387	549484		miRNA
11	ENSGALG00000053442	9503213	9613352		lncRNA
4	ENSGALG00000053588	57498377	57514095		lncRNA
1	ENSGALG00000053681	65744978	65770566		lncRNA
1	ENSGALG00000053735	70450458	70453343		lncRNA
3	ENSGALG00000053736	48500081	48521728		lncRNA
4	ENSGALG00000053762	55867061	55876652		lncRNA
2	ENSGALG00000053827	69446591	69588810		lncRNA
2	ENSGALG00000053853	27744656	27785666		lncRNA
8	ENSGALG00000053885	10879052	10898673		protein_coding
8	ENSGALG00000054024	427075	430953		lncRNA
4	ENSGALG00000054111	83675689	83685066		lncRNA
1	ENSGALG00000054172	44911189	44920452		lncRNA
3	ENSGALG00000054201	11471136	11493953		lncRNA
1	ENSGALG00000054215	65215020	65216847		lncRNA
9	ENSGALG00000054252	24026066	24031359	TM4SF1	protein_coding	transmembrane 4 L six family member 1 [Source:NCBI gene;Acc:425046]
3	ENSGALG00000054574	71284044	71293065		lncRNA
5	ENSGALG00000054591	51341198	51360711		lncRNA
8	ENSGALG00000054601	474054	507786		lncRNA
2	ENSGALG00000054716	25362772	25368914		lncRNA
4	ENSGALG00000054849	81782688	81795830		lncRNA
2	ENSGALG00000054957	93437214	93437269		miRNA
3	ENSGALG00000055059	57409329	57417759		lncRNA
