# Supplementary material for: A genome-wide scan to identify signatures of selection in two Iranian indigenous chicken ecotypes
Source: Genet Sel Evol. 2021 Sep 9;53:72. doi: 10.1186/s12711-021-00664-9 (PMC8428137; doi:10.1186/s12711-021-00664-9)
Supplement: Supplementary file 8 — Additional file 8: Table S8. List of candidate genes that overlap with regions identified by the hapFLK method. [file 12711_2021_664_MOESM8_ESM.xlsx]

## Sheet: Sheet1
Chr	Gene ID	Gene name	Gene start (bp)	Gene end (bp)	Gene type	Gene description
1	ENSGALG00000000868	RNF121	195591204	195602075	protein_coding	ring finger protein 175 [Source:NCBI gene;Acc:419092]
1	ENSGALG00000001258	NUMA1	195605956	195618448	protein_coding	nuclear mitotic apparatus protein 1 [Source:NCBI gene;Acc:768717]
1	ENSGALG00000007098	KIF21A	15477557	15560977	protein_coding	kinesin family member 21A [Source:NCBI gene;Acc:417692]
1	ENSGALG00000017493		195602594	195605798	protein_coding	Putative short transient receptor potential channel 2-like protein [Source:NCBI gene;Acc:100857925]
1	ENSGALG00000042244		15461078	15478179	lncRNA
2	ENSGALG00000008591	CACNB2	19119896	19343839	protein_coding	calcium voltage-gated channel auxiliary subunit beta 2 [Source:NCBI gene;Acc:428420]
2	ENSGALG00000031243	ABCB8	337915	344446	protein_coding	ATP binding cassette subfamily B member 8 [Source:NCBI gene;Acc:107055879]
2	ENSGALG00000032184	CSPG5	900452	906269	protein_coding	chondroitin sulfate proteoglycan 5 [Source:NCBI gene;Acc:395466]
2	ENSGALG00000033058	FASTK	306562	316269	protein_coding	Fas activated serine/threonine kinase [Source:NCBI gene;Acc:426636]
2	ENSGALG00000033417	SSPO	467007	502923	pseudogene	SCO-spondin [Source:NCBI gene;Acc:420367]
2	ENSGALG00000034284	SLC4A2	316447	325524	protein_coding	solute carrier family 4 member 2 [Source:NCBI gene;Acc:395809]
2	ENSGALG00000036190	AOC1	394586	398027	protein_coding	amine oxidase, copper containing 1 [Source:NCBI gene;Acc:100858159]
2	ENSGALG00000038330	ATG9B	344557	351751	protein_coding	autophagy-related protein 9A-like [Source:NCBI gene;Acc:107055991]
2	ENSGALG00000038469	CDC25A	629830	642787	protein_coding	cell division cycle 25A [Source:NCBI gene;Acc:420375]
2	ENSGALG00000038657	ZNF777	613636	620567	protein_coding	zinc finger protein 398-like [Source:NCBI gene;Acc:101747780]
2	ENSGALG00000041524		333108	334327	protein_coding
2	ENSGALG00000041618		622297	628878	protein_coding	zinc finger protein 777 [Source:NCBI gene;Acc:420374]
2	ENSGALG00000042642	RARRES2	457092	458880	protein_coding	retinoic acid receptor responder (tazarotene induced) 2 [Source:NCBI gene;Acc:420366]
2	ENSGALG00000042836	KCNH2	362630	393535	protein_coding	potassium voltage-gated channel subfamily H member 2 [Source:NCBI gene;Acc:100858122]
2	ENSGALG00000048436	gga-mir-10585	473003	473064	miRNA	gga-mir-10585 [Source:miRBase;Acc:MI0040699]
2	ENSGALG00000050508	NOS3	351436	367741	protein_coding	nitric oxide synthase, endothelial-like [Source:NCBI gene;Acc:107057170]
2	ENSGALG00000051417		331550	333087	protein_coding
2	ENSGALG00000051479	CDK5	328651	332784	protein_coding	cyclin dependent kinase 5 [Source:NCBI gene;Acc:100190948]
2	ENSGALG00000053116	LRRC61	459048	460783	protein_coding	leucine rich repeat containing 61 [Source:NCBI gene;Acc:428394]
2	ENSGALG00000053653	ZNF467	462928	465096	protein_coding	gastrula zinc finger protein XlCGF57.1-like [Source:NCBI gene;Acc:107052491]
3	ENSGALG00000008567		4309807	4352759	protein_coding	phosphofurin acidic cluster sorting protein 1 [Source:NCBI gene;Acc:421254]
4	ENSGALG00000000112	PLP1	1997678	2003292	protein_coding	proteolipid protein 1 [Source:NCBI gene;Acc:396214]
4	ENSGALG00000004936		2009676	2016606	protein_coding	glycine receptor alpha 4 [Source:NCBI gene;Acc:769706]
4	ENSGALG00000005842	GDPD2	2531208	2539175	protein_coding	glycerophosphodiester phosphodiesterase domain containing 2 [Source:NCBI gene;Acc:422217]
4	ENSGALG00000007608	ARHGEF9	11685188	11872215	protein_coding	Cdc42 guanine nucleotide exchange factor 9 [Source:NCBI gene;Acc:422315]
4	ENSGALG00000013674		63620950	63732824	protein_coding	tumor suppressor candidate 3 [Source:NCBI gene;Acc:422738]
4	ENSGALG00000027069	TSC22D4	1786951	1794312	protein_coding	TSC22 domain family member 4 [Source:NCBI gene;Acc:768091]
4	ENSGALG00000028084	FAAH2	1811660	1817142	protein_coding	fatty acid amide hydrolase 2 [Source:NCBI gene;Acc:100859568]
4	ENSGALG00000032419	STARD8	558434	599298	protein_coding	StAR related lipid transfer domain containing 8 [Source:HGNC Symbol;Acc:HGNC:19161]
4	ENSGALG00000033969	gga-mir-6594	596830	596939	miRNA	gga-mir-6594 [Source:miRBase;Acc:MI0022414]
4	ENSGALG00000041900	DLG3	2475257	2530889	protein_coding	discs large MAGUK scaffold protein 3 [Source:NCBI gene;Acc:428706]
5	ENSGALG00000004845	TIMM10	17262339	17262897	protein_coding	translocase of inner mitochondrial membrane 10 [Source:NCBI gene;Acc:425202]
5	ENSGALG00000007381		17253818	17261848	protein_coding
5	ENSGALG00000010114	PAX9	36928525	36946793	protein_coding	paired box 9 [Source:NCBI gene;Acc:395740]
5	ENSGALG00000012273	SOS2	57869306	57917081	protein_coding	SOS Ras/Rho guanine nucleotide exchange factor 2 [Source:NCBI gene;Acc:423572]
5	ENSGALG00000020479	SLC43A3	17269101	17278700	protein_coding	solute carrier family 43 member 3 [Source:NCBI gene;Acc:423133]
5	ENSGALG00000032903		17264187	17267580	protein_coding	reticulon 4 receptor-like 2 [Source:NCBI gene;Acc:425201]
5	ENSGALG00000034939		656839	659426	protein_coding
5	ENSGALG00000036805		577103	590550	pseudogene	spectrin beta, erythrocytic [Source:NCBI gene;Acc:769410]
5	ENSGALG00000038143		562529	566539	protein_coding	farnesyltransferase, CAAX box, beta [Source:NCBI gene;Acc:100857683]
5	ENSGALG00000039190	CDK2AP2	649566	650442	protein_coding	cyclin dependent kinase 2 associated protein 2 [Source:NCBI gene;Acc:107053360]
5	ENSGALG00000040247	AIP	659384	661828	protein_coding	aryl hydrocarbon receptor interacting protein [Source:NCBI gene;Acc:395123]
5	ENSGALG00000042309	CHURC1	572360	574129	protein_coding	churchill domain containing 1 [Source:NCBI gene;Acc:395448]
5	ENSGALG00000043139	SYT7	351861	366567	protein_coding	synaptotagmin VII [Source:NCBI gene;Acc:101748423]
5	ENSGALG00000045169	LRRC10B	346692	347501	protein_coding	leucine rich repeat containing 10B [Source:NCBI gene;Acc:430454]
5	ENSGALG00000045529	RAB15	567699	570024	protein_coding	RAB15, member RAS oncogene family [Source:NCBI gene;Acc:429955]
5	ENSGALG00000046098		17257123	17258502	protein_coding	ubiquitin-conjugating enzyme E2L 6 [Source:NCBI gene;Acc:100858073]
5	ENSGALG00000047125		651021	659566	protein_coding
5	ENSGALG00000050696	gga-mir-12277	348189	348255	miRNA	gga-mir-12277 [Source:miRBase;Acc:MI0040745]
6	ENSGALG00000007641	LDB1	23470328	23489022	protein_coding	LIM domain binding 1 [Source:NCBI gene;Acc:395952]
6	ENSGALG00000007645		23492176	23498630	protein_coding	prominin 1-like [Source:NCBI gene;Acc:423849]
6	ENSGALG00000026957	SEMA4G	24043811	24048263	protein_coding	semaphorin 4G [Source:NCBI gene;Acc:423857]
7	ENSGALG00000011242	OBSL1	22058182	22070812	protein_coding	obscurin like 1 [Source:NCBI gene;Acc:424198]
7	ENSGALG00000011250	ASIC4	22086695	22105857	protein_coding	acid sensing ion channel subunit family member 4 [Source:NCBI gene;Acc:769191]
7	ENSGALG00000011335	NHEJ1	22266262	22298170	protein_coding	non-homologous end joining factor 1 [Source:NCBI gene;Acc:424205]
7	ENSGALG00000011347	IHH	22301636	22309634	protein_coding	indian hedgehog [Source:NCBI gene;Acc:395801]
7	ENSGALG00000011349		22316359	22322097	protein_coding	homeodomain protein [Source:NCBI gene;Acc:395769]
7	ENSGALG00000011354	CRYBA2	22350254	22352592	protein_coding	crystallin beta A2 [Source:NCBI gene;Acc:373999]
7	ENSGALG00000018803	TMEM198	22071715	22074817	protein_coding	transmembrane protein 198 [Source:NCBI gene;Acc:769377]
7	ENSGALG00000021783	gga-mir-375	22344638	22344709	miRNA	gga-mir-375 [Source:miRBase;Acc:MI0003705]
7	ENSGALG00000025343	gga-mir-1788	22354015	22354102	miRNA	gga-mir-1788 [Source:miRBase;Acc:MI0007531]
7	ENSGALG00000026698	FEV	22355711	22359607	protein_coding	FEV, ETS transcription factor [Source:NCBI gene;Acc:100857480]
7	ENSGALG00000032915		22076940	22080290	protein_coding	chondroitin polymerizing factor [Source:NCBI gene;Acc:769112]
7	ENSGALG00000034212	CFAP65	22324052	22340990	protein_coding	cilia and flagella associated protein 65 [Source:NCBI gene;Acc:424206]
7	ENSGALG00000042929	GJC3	22051500	22053693	protein_coding	gap junction gamma-1 protein-like [Source:NCBI gene;Acc:107049146]
7	ENSGALG00000053241		22082731	22084314	protein_coding	uncharacterized LOC424199 [Source:NCBI gene;Acc:424199]
7	ENSGALG00000054770	INHA	22055097	22058161	protein_coding	inhibin alpha subunit [Source:NCBI gene;Acc:424197]
8	ENSGALG00000001678	PRKAB2	4668674	4676370	protein_coding	protein kinase AMP-activated non-catalytic subunit beta 2 [Source:NCBI gene;Acc:427017]
8	ENSGALG00000001723		4677124	4679231	protein_coding	flavin containing monooxygenase 5 [Source:NCBI gene;Acc:100857694]
8	ENSGALG00000002581		4083518	4086151	protein_coding	HIV-1 Tat interactive protein 2 [Source:NCBI gene;Acc:424363]
8	ENSGALG00000002643		4090730	4097363	protein_coding
8	ENSGALG00000002725	UAP1	4203923	4207433	protein_coding	UDP-N-acetylglucosamine pyrophosphorylase 1 [Source:NCBI gene;Acc:424368]
8	ENSGALG00000002771	CRIP1	4371681	4375045	protein_coding	cysteine rich protein 1 [Source:NCBI gene;Acc:101747696]
8	ENSGALG00000002803	MTA1	4396089	4462422	protein_coding	metastasis associated 1 [Source:NCBI gene;Acc:429060]
8	ENSGALG00000002922	NOTCH2	4546230	4625309	protein_coding	notch 2 [Source:NCBI gene;Acc:374031]
8	ENSGALG00000002931	REG4	4626888	4628302	protein_coding	regenerating family member 4 [Source:NCBI gene;Acc:424379]
8	ENSGALG00000002960	HMGCS2	4627165	4632645	protein_coding	3-hydroxy-3-methylglutaryl-CoA synthase 2 [Source:NCBI gene;Acc:424380]
8	ENSGALG00000002988		4633303	4636689	pseudogene	phosphoglycerate dehydrogenase [Source:NCBI gene;Acc:424381]
8	ENSGALG00000003022		4675696	4682832	protein_coding	dimethylaniline monooxygenase [N-oxide-forming] 5-like [Source:NCBI gene;Acc:100857724]
8	ENSGALG00000003029	PLPP6	4683627	4686254	protein_coding	phospholipid phosphatase 6 [Source:HGNC Symbol;Acc:HGNC:23682]
8	ENSGALG00000010133	PTCH2	21151297	21166349	protein_coding	patched 2 [Source:NCBI gene;Acc:374187]
8	ENSGALG00000025241	gga-mir-1801	4200608	4200710	miRNA	gga-mir-1801 [Source:miRBase;Acc:MI0007545]
8	ENSGALG00000026471	CRIP2	4381280	4390638	protein_coding	cysteine rich protein 2 [Source:NCBI gene;Acc:424374]
8	ENSGALG00000039322	DDR2	4193000	4199382	protein_coding	discoidin domain receptor tyrosine kinase 2 [Source:NCBI gene;Acc:396404]
8	ENSGALG00000043998	BSND	25628193	25630483	protein_coding	Bartter syndrome, infantile, with sensorineural deafness (Barttin) [Source:NCBI gene;Acc:107054005]
8	ENSGALG00000046679		20147159	20154512	lncRNA
8	ENSGALG00000047448	PCSK9	25627286	25634615	protein_coding	proprotein convertase subtilisin/kexin type 9 [Source:NCBI gene;Acc:424664]
9	ENSGALG00000005768	ETV5	5289877	5299258	protein_coding	ETS variant 5 [Source:NCBI gene;Acc:395749]
9	ENSGALG00000006044	MAB21L4	5048219	5051725	protein_coding	chromosome 9 C2orf54 homolog [Source:NCBI gene;Acc:770366]
9	ENSGALG00000020943	AGXT	5044890	5048399	protein_coding	alanine-glyoxylate aminotransferase [Source:NCBI gene;Acc:770344]
9	ENSGALG00000027983		15106136	15126619	protein_coding	tyrosine kinase non receptor 2 [Source:NCBI gene;Acc:431014]
9	ENSGALG00000048048		15127190	15142216	protein_coding	mucin 4, cell surface associated [Source:NCBI gene;Acc:101752124]
10	ENSGALG00000002708	LINGO1	3212741	3290778	protein_coding	leucine rich repeat and Ig domain containing 1 [Source:HGNC Symbol;Acc:HGNC:21205]
10	ENSGALG00000008272	TMED3	20422863	20424795	protein_coding	transmembrane p24 trafficking protein 3 [Source:NCBI gene;Acc:415580]
10	ENSGALG00000008275		20433602	20434880	protein_coding	mesoderm posterior bHLH transcription factor 2 [Source:NCBI gene;Acc:100858087]
10	ENSGALG00000008291	AP3S2	20444440	20448187	protein_coding	adaptor related protein complex 3 sigma 2 subunit [Source:NCBI gene;Acc:415581]
10	ENSGALG00000008340	FES	20534450	20539528	protein_coding	FES proto-oncogene, tyrosine kinase [Source:NCBI gene;Acc:429374]
10	ENSGALG00000020923	GNRHR	20425798	20428453	protein_coding	gonadotropin-releasing hormone receptor [Source:NCBI gene;Acc:427517]
10	ENSGALG00000026467	MESP1	20429099	20430583	protein_coding	mesoderm posterior bHLH transcription factor 1 [Source:NCBI gene;Acc:395252]
10	ENSGALG00000027501	ANPEP	20435393	20443467	protein_coding	alanyl aminopeptidase, membrane [Source:NCBI gene;Acc:395667]
10	ENSGALG00000029714	UNC45A	20517576	20524803	protein_coding	unc-45 myosin chaperone A [Source:NCBI gene;Acc:415584]
10	ENSGALG00000030576		20420143	20421618	protein_coding	ankyrin repeat domain 34C [Source:NCBI gene;Acc:415579]
10	ENSGALG00000033790	MAN2A2	20526224	20534706	protein_coding	mannosidase alpha class 2A member 2 [Source:NCBI gene;Acc:415585]
11	ENSGALG00000000129	TCF25	18820548	18838454	protein_coding	transcription factor 25 [Source:NCBI gene;Acc:425450]
11	ENSGALG00000000507	CPNE7	18738378	18745111	protein_coding	copine VII [Source:NCBI gene;Acc:415851]
11	ENSGALG00000000516	FANCA	18778749	18811706	protein_coding	Fanconi anemia complementation group A [Source:NCBI gene;Acc:415854]
11	ENSGALG00000000521	SPIRE2	18813764	18819623	protein_coding	spire-type actin nucleation factor 2 [Source:NCBI gene;Acc:415855]
11	ENSGALG00000000540	GAS8	18853533	18862046	protein_coding	growth arrest specific 8 [Source:NCBI gene;Acc:415858]
11	ENSGALG00000000549	URAH	18861162	18862768	protein_coding	5-hydroxyisourate hydrolase [Source:NCBI gene;Acc:415859]
11	ENSGALG00000000608	CDH1	18870452	18879210	protein_coding	cadherin 1 [Source:NCBI gene;Acc:415860]
11	ENSGALG00000000630	HAS3	18909088	18913330	protein_coding	hyaluronan synthase 3 [Source:NCBI gene;Acc:427564]
11	ENSGALG00000000632	CHTF8	18913184	18914832	protein_coding	chromosome transmission fidelity factor 8 [Source:NCBI gene;Acc:769609]
11	ENSGALG00000000638	UTP4	18914355	18919580	protein_coding	UTP4, small subunit processome component [Source:NCBI gene;Acc:769632]
11	ENSGALG00000000650	NIP7	18933246	18934623	protein_coding	NIP7, nucleolar pre-rRNA processing protein [Source:NCBI gene;Acc:415863]
11	ENSGALG00000001149	ADGRG5	543433	548011	protein_coding	adhesion G protein-coupled receptor G5 [Source:NCBI gene;Acc:415634]
11	ENSGALG00000005779	FBXO31	17771651	17789514	protein_coding	F-box protein 31 [Source:NCBI gene;Acc:100857445]
11	ENSGALG00000006175	DPEP1	18749428	18753144	protein_coding	dipeptidase 1 (renal) [Source:NCBI gene;Acc:415842]
11	ENSGALG00000006179	RPL13	18734052	18738360	protein_coding	ribosomal protein L13 [Source:NCBI gene;Acc:395849]
11	ENSGALG00000023472		18746744	18748973	protein_coding	sulfotransferase family cytosolic 2B member 1-like [Source:NCBI gene;Acc:415852]
11	ENSGALG00000025938	KIAA0513	17751603	17760523	protein_coding	KIAA0513 [Source:NCBI gene;Acc:772040]
11	ENSGALG00000027482	SNTB2	18918695	18925489	protein_coding	syntrophin beta 2 [Source:NCBI gene;Acc:769654]
11	ENSGALG00000029999	CCDC102A	549883	554714	protein_coding	coiled-coil domain containing 102A [Source:NCBI gene;Acc:427528]
11	ENSGALG00000032410	CBFA2T3	18525292	18544326	protein_coding	CBFA2/RUNX1 translocation partner 3 [Source:NCBI gene;Acc:415846]
11	ENSGALG00000035882	TANGO6	18880781	18908065	protein_coding	transmembrane and coiled-coil domains 7 [Source:NCBI gene;Acc:101749604]
11	ENSGALG00000037939	ADGRG1	532295	541816	protein_coding	adhesion G protein-coupled receptor G1 [Source:NCBI gene;Acc:415633]
11	ENSGALG00000040713		18925808	18929114	protein_coding	vacuolar protein sorting 4 homolog A [Source:NCBI gene;Acc:425637]
11	ENSGALG00000043126		18930459	18933187	protein_coding	component of oligomeric golgi complex 8 [Source:NCBI gene;Acc:769684]
11	ENSGALG00000049153	PDF	18929070	18930317	protein_coding	peptide deformylase, mitochondrial [Source:NCBI gene;Acc:112533254]
11	ENSGALG00000049157	DOK4	557131	559585	protein_coding	docking protein 4 [Source:NCBI gene;Acc:430610]
11	ENSGALG00000051984		18864163	18869862	pseudogene	cadherin 3 [Source:NCBI gene;Acc:414845]
12	ENSGALG00000000785	HYAL1	1838093	1840008	protein_coding	hyaluronoglucosaminidase 1 [Source:NCBI gene;Acc:426739]
12	ENSGALG00000001849	BSN	2917890	2962756	protein_coding	bassoon presynaptic cytomatrix protein [Source:HGNC Symbol;Acc:HGNC:1117]
12	ENSGALG00000002138	HYAL2	1840425	1843438	protein_coding	hyaluronoglucosaminidase 2 [Source:NCBI gene;Acc:415908]
12	ENSGALG00000002722	MST1	2901547	2905708	protein_coding	macrophage stimulating 1 (hepatocyte growth factor-like) [Source:NCBI gene;Acc:396135]
12	ENSGALG00000002784	APEH	2910044	2914156	protein_coding	acylaminoacyl-peptide hydrolase [Source:NCBI gene;Acc:415926]
12	ENSGALG00000002908	TRAIP	2972533	2990373	protein_coding	TRAF interacting protein [Source:NCBI gene;Acc:415927]
12	ENSGALG00000002919	MON1A	3011044	3015929	protein_coding	MON1 homolog A, secretory trafficking associated [Source:NCBI gene;Acc:415929]
12	ENSGALG00000003103	MST1R	3002525	3009824	protein_coding	macrophage stimulating 1 receptor [Source:NCBI gene;Acc:427573]
12	ENSGALG00000003832	TEX264	3286872	3310838	protein_coding	testis expressed 264 [Source:NCBI gene;Acc:415938]
12	ENSGALG00000003839	GRM2	3314049	3319671	protein_coding	glutamate metabotropic receptor 2 [Source:NCBI gene;Acc:427575]
12	ENSGALG00000004476	SEMA3G	3527264	3534653	protein_coding	semaphorin 3G [Source:NCBI gene;Acc:415945]
12	ENSGALG00000027695	PCBP4	3544615	3548464	protein_coding	poly(rC)-binding protein 4-like [Source:NCBI gene;Acc:100859674]
12	ENSGALG00000029621	SEMA3F	3580056	3597490	protein_coding	semaphorin 3F [Source:NCBI gene;Acc:374109]
12	ENSGALG00000033303		2905813	2909869	protein_coding	acylamino-acid-releasing enzyme-like [Source:NCBI gene;Acc:770794]
12	ENSGALG00000035058	CAMKV	2991079	2994178	protein_coding	CaM kinase like vesicle associated [Source:NCBI gene;Acc:770854]
12	ENSGALG00000038589	ABHD14B	3541944	3542857	protein_coding	alpha/beta hydrolase domain-containing protein 14B-like [Source:NCBI gene;Acc:107056877]
12	ENSGALG00000041338		1848128	1850254	protein_coding	tumor suppressor candidate 2 [Source:NCBI gene;Acc:415910]
12	ENSGALG00000042984		3535461	3540337	protein_coding	aminoacylase 1 [Source:NCBI gene;Acc:100858836]
12	ENSGALG00000045658		3540358	3541462	protein_coding	abhydrolase domain containing 14A [Source:NCBI gene;Acc:100858554]
12	ENSGALG00000045878		3320193	3327844	protein_coding	HEAT repeat-containing protein 8-like 3 [Source:NCBI gene;Acc:415939]
12	ENSGALG00000051346	gga-mir-12220	3006474	3006541	miRNA	gga-mir-12220 [Source:miRBase;Acc:MI0040672]
13	ENSGALG00000000884	CXXC5	1686038	1715067	protein_coding	CXXC finger protein 5 [Source:NCBI gene;Acc:416138]
13	ENSGALG00000002790	ABLIM3	9263565	9297986	protein_coding	actin binding LIM protein family member 3 [Source:NCBI gene;Acc:416201]
13	ENSGALG00000029939		1719770	1740082	lncRNA
13	ENSGALG00000039628	AFAP1L1	9243530	9261669	protein_coding	actin filament associated protein 1 like 1 [Source:NCBI gene;Acc:427621]
13	ENSGALG00000047711	gga-mir-143	9212724	9212810	miRNA	gga-mir-143 [Source:miRBase;Acc:MI0039505]
13	ENSGALG00000050950	gga-mir-145	9212120	9212204	miRNA	gga-mir-145 [Source:miRBase;Acc:MI0029338]
14	ENSGALG00000002597	MSS51	13469982	13472376	protein_coding	MSS51 mitochondrial translational activator [Source:NCBI gene;Acc:769454]
14	ENSGALG00000002610		13466193	13472225	pseudogene
14	ENSGALG00000029027	SEPTIN12	13457248	13462102	protein_coding	septin 12 [Source:NCBI gene;Acc:416408]
14	ENSGALG00000031714		4538807	4544935	lncRNA
14	ENSGALG00000053225		4505700	4527827	pseudogene
14	ENSGALG00000054952		13462779	13463642	pseudogene	myeloid-associated differentiation marker homolog [Source:NCBI gene;Acc:100857467]
16	ENSGALG00000000081	IL4I1	2367597	2478250	protein_coding	interleukin 4 induced 1 [Source:NCBI gene;Acc:417039]
16	ENSGALG00000000107	TRIM7.1	2482327	2491638	protein_coding	tripartite motif containing 7.1 [Source:NCBI gene;Acc:417040]
16	ENSGALG00000000115	HEP21	2492672	2494263	protein_coding	hen egg protein 21 kDa [Source:NCBI gene;Acc:395192]
16	ENSGALG00000000122	GNB2L1	2525327	2529817	protein_coding	receptor for activated C kinase 1 [Source:NCBI gene;Acc:417044]
16	ENSGALG00000000141	BLB1	2565094	2566926	protein_coding	Major histocompatibility complex class II beta chain BLB1 [Source:NCBI gene;Acc:693256]
16	ENSGALG00000000156	BRD2	2574359	2580734	protein_coding	bromodomain containing 2 [Source:NCBI gene;Acc:417049]
16	ENSGALG00000000158	DMA	2584405	2586614	protein_coding	major histocompatibility complex, class II, DM alpha [Source:NCBI gene;Acc:417050]
16	ENSGALG00000000162	DMB1	2586004	2588894	protein_coding	major histocompatibility complex, class II, DM beta 1 [Source:NCBI gene;Acc:106182184]
16	ENSGALG00000008022	TAPBP	2567828	2571359	protein_coding	TAP binding protein [Source:NCBI gene;Acc:417048]
16	ENSGALG00000017829		2526877	2526947	snoRNA
16	ENSGALG00000019835	TRIM27.2	2493004	2535671	protein_coding	tripartite motif containing 27.2 [Source:NCBI gene;Acc:430359]
16	ENSGALG00000027546	BZFP1	2465213	2467571	protein_coding	B-locus zinc finger protein 1 [Source:NCBI gene;Acc:396247]
16	ENSGALG00000028659	BLEC1	2562353	2565190	protein_coding	C-type lectin-like receptor 1 [Source:NCBI gene;Acc:404776]
16	ENSGALG00000029381		2592345	2605843	protein_coding
16	ENSGALG00000030397	TRIM27.1	2513936	2518556	protein_coding	tripartite motif containing 27.1 [Source:NCBI gene;Acc:417042]
16	ENSGALG00000030569	TRIM41	2520198	2524870	protein_coding	tripartite motif containing 41 [Source:NCBI gene;Acc:417043]
16	ENSGALG00000030940	BLB2	2572332	2573868	protein_coding	Major histocompatibility complex class II beta chain BLB2, (similar to HLA class II, D beta chain) [Source:NCBI gene;Acc:101747454]
16	ENSGALG00000031066		505178	506622	lncRNA
16	ENSGALG00000032231	C4	2609635	2624278	protein_coding	complement 4 [Source:NCBI gene;Acc:426611]
16	ENSGALG00000032348	LTB4R	2660430	2661524	protein_coding	leukotriene B4 receptor [Source:NCBI gene;Acc:101751902]
16	ENSGALG00000033932	BF1	2565405	2595262	protein_coding	MHC BF1 class I [Source:NCBI gene;Acc:693260]
16	ENSGALG00000035075	TAP1	2596216	2601012	pseudogene	transporter 1, ATP-binding cassette, sub-family B (MDR/TAP) [Source:NCBI gene;Acc:427727]
16	ENSGALG00000037170	TRIM39.2	2499936	2503957	protein_coding	tripartite motif containing 39.2 [Source:NCBI gene;Acc:417041]
16	ENSGALG00000037735	CenpA	2624745	2626354	protein_coding	centromere protein A [Source:NCBI gene;Acc:100113359]
16	ENSGALG00000038209	TRIM39.1	2510124	2514505	protein_coding	tripartite motif containing 39.1 [Source:NCBI gene;Acc:101747534]
16	ENSGALG00000038278	TRIM7.2	2349021	2458853	protein_coding	Gallus gallus tripartite motif containing 7.2 (TRIM7.2), mRNA. [Source:RefSeq mRNA;Acc:NM_001099354]
16	ENSGALG00000038393	DMB2	2589290	2592336	protein_coding	major histocompatibility complex, class II, DM beta 2 [Source:NCBI gene;Acc:417051]
16	ENSGALG00000039480		2404886	2405986	protein_coding
16	ENSGALG00000039742	CYP21A1	2626854	2630699	protein_coding	cytochrome P450, family 21, subfamily A, polypeptide 1 [Source:NCBI gene;Acc:429828]
16	ENSGALG00000040101		2272154	2410307	protein_coding
16	ENSGALG00000040703	FLOT1	2727011	2754145	protein_coding	flotillin 1 [Source:NCBI gene;Acc:101751397]
16	ENSGALG00000041380	BF2	2606528	2609057	protein_coding	Major histocompatibility complex class I antigen BF2 [Source:NCBI gene;Acc:425389]
16	ENSGALG00000041471	TUBB	2738933	2745467	protein_coding	tubulin beta class I [Source:NCBI gene;Acc:396254]
16	ENSGALG00000041845	ZNF692	2446991	2453265	protein_coding	zinc finger protein 692 [Source:NCBI gene;Acc:427095]
16	ENSGALG00000046739		628316	630076	protein_coding	zinc finger protein 316-like [Source:NCBI gene;Acc:112533545]
16	ENSGALG00000046794		2397112	2437757	protein_coding
16	ENSGALG00000047665		626758	628182	protein_coding	extensin-like [Source:NCBI gene;Acc:112533549]
16	ENSGALG00000048627		501635	507486	lncRNA
16	ENSGALG00000049174		2463090	2464478	protein_coding
16	ENSGALG00000049229		2453872	2456216	protein_coding
16	ENSGALG00000049448		2302998	2422327	protein_coding
16	ENSGALG00000051428		633344	641956	protein_coding	zinc finger protein 665-like [Source:NCBI gene;Acc:100859084]
16	ENSGALG00000055025		2359783	2467480	protein_coding	zinc finger protein CKR1-like [Source:NCBI gene;Acc:112533547]
17	ENSGALG00000003895	PRDM12	6255537	6261662	protein_coding	PR/SET domain 12 [Source:NCBI gene;Acc:417183]
17	ENSGALG00000003941	FUBP3	6210644	6246892	protein_coding	far upstream element binding protein 3 [Source:NCBI gene;Acc:417184]
17	ENSGALG00000005095	SLC25A25	5166891	5181671	protein_coding	solute carrier family 25 member 25 [Source:NCBI gene;Acc:417230]
17	ENSGALG00000005099	ORM1	5160792	5162562	protein_coding	orosomucoid 1 (ovoglycoprotein) [Source:NCBI gene;Acc:395220]
17	ENSGALG00000006958		5031761	5159465	protein_coding	collagen type XXVII alpha 1 chain [Source:NCBI gene;Acc:417231]
18	ENSGALG00000004495		9109548	9115392	protein_coding	dynein axonemal intermediate chain 2 [Source:NCBI gene;Acc:417453]
18	ENSGALG00000004583	NPLOC4	9145624	9173263	protein_coding	NPL4 homolog, ubiquitin recognition factor [Source:NCBI gene;Acc:417456]
18	ENSGALG00000007093	CYTH1	9776820	9792219	protein_coding	cytohesin 1 [Source:NCBI gene;Acc:422085]
18	ENSGALG00000011816	ENGASE	9745042	9754319	protein_coding	endo-beta-N-acetylglucosaminidase [Source:NCBI gene;Acc:430102]
18	ENSGALG00000011822	CANT1	9750313	9758928	protein_coding	calcium activated nucleotidase 1 [Source:NCBI gene;Acc:430103]
18	ENSGALG00000013743	ENPP7	9638646	9641916	protein_coding	ectonucleotide pyrophosphatase/phosphodiesterase 7 [Source:NCBI gene;Acc:426249]
18	ENSGALG00000021362	GPRC5C	9131978	9135879	protein_coding	G protein-coupled receptor class C group 5 member C [Source:NCBI gene;Acc:427814]
18	ENSGALG00000022536	GPR142	9127667	9129209	protein_coding	G protein-coupled receptor 142 [Source:NCBI gene;Acc:112530026]
18	ENSGALG00000023338	CBX2	9626841	9633475	protein_coding	chromobox 2 [Source:HGNC Symbol;Acc:HGNC:1552]
18	ENSGALG00000023354	FSCN2	9181817	9184606	protein_coding	fascin actin-bundling protein 2, retinal [Source:NCBI gene;Acc:429198]
18	ENSGALG00000023359	BTBD17	9120847	9124152	protein_coding	BTB domain containing 17 [Source:NCBI gene;Acc:427813]
18	ENSGALG00000025444	gga-mir-1652	9627407	9627502	miRNA	gga-mir-1652 [Source:miRBase;Acc:MI0007384]
18	ENSGALG00000027070	TIMP2	9760746	9768563	protein_coding	TIMP metallopeptidase inhibitor 2 [Source:NCBI gene;Acc:374178]
18	ENSGALG00000028749	ACTG1	9187889	9190934	protein_coding	actin, cytoplasmic 2-like [Source:NCBI gene;Acc:776816]
18	ENSGALG00000031895	SDK2	9012993	9054883	protein_coding	sidekick cell adhesion molecule 2 [Source:NCBI gene;Acc:395215]
18	ENSGALG00000032889	RBFOX3	9716580	9743410	protein_coding	RNA binding protein, fox-1 homolog 3 [Source:NCBI gene;Acc:100857589]
18	ENSGALG00000037018	USP36	9768623	9777344	protein_coding	ubiquitin specific peptidase 36 [Source:NCBI gene;Acc:426457]
18	ENSGALG00000040308	BAHCC1	9193416	9208314	protein_coding	BAH domain and coiled-coil containing 1 [Source:NCBI gene;Acc:776014]
18	ENSGALG00000042215	FAAP100	9174889	9180847	protein_coding	Fanconi anemia core complex associated protein 100 [Source:NCBI gene;Acc:100049617]
18	ENSGALG00000050692	CBX8	9620206	9632778	protein_coding	chromobox 8 [Source:NCBI gene;Acc:422084]
18	ENSGALG00000054746		9173797	9174466	protein_coding
19	ENSGALG00000003741	MYO18A	6077659	6104244	protein_coding	myosin XVIIIA [Source:NCBI gene;Acc:417581]
20	ENSGALG00000006207	HM13	9989963	10003069	protein_coding	histocompatibility minor 13 [Source:NCBI gene;Acc:100859573]
20	ENSGALG00000006211	BCL2L1	10015064	10033228	protein_coding	BCL2 like 1 [Source:NCBI gene;Acc:373954]
20	ENSGALG00000021025		10009760	10015306	protein_coding	bactericidal permeability-increasing protein-like [Source:NCBI gene;Acc:419276]
20	ENSGALG00000023640	RSPO4	9886560	9892837	protein_coding	R-spondin 4 [Source:NCBI gene;Acc:428155]
20	ENSGALG00000034661	ID1	10006753	10007982	protein_coding	inhibitor of DNA binding 1, HLH protein [Source:NCBI gene;Acc:395282]
20	ENSGALG00000040755	ANGPT4	9893704	9900319	protein_coding	angiopoietin 4 [Source:NCBI gene;Acc:771763]
20	ENSGALG00000042199	SLC12A5	10577212	10600763	protein_coding	solute carrier family 12 (potassium/chloride transporter), member 5 [Source:NCBI gene;Acc:777252]
20	ENSGALG00000046425		9903947	9904942	pseudogene
22	ENSGALG00000029646	CNNM4	3730269	3740099	protein_coding	cyclin and CBS domain divalent metal cation transport mediator 4 [Source:NCBI gene;Acc:425706]
22	ENSGALG00000037932		5261832	5267833	pseudogene	DNA polymerase delta 2, accessory subunit [Source:NCBI gene;Acc:107057377]
22	ENSGALG00000041634	ACTG2	3827641	3830849	protein_coding	actin, gamma 2, smooth muscle, enteric [Source:NCBI gene;Acc:396084]
22	ENSGALG00000041834	AEBP1	5268107	5279496	protein_coding	AE binding protein 1 [Source:NCBI gene;Acc:100859431]
22	ENSGALG00000042227	GNLY	5262428	5263904	protein_coding	granulysin [Source:NCBI gene;Acc:693257]
22	ENSGALG00000042555	STAMBP	3812208	3824691	protein_coding	STAM binding protein [Source:NCBI gene;Acc:771090]
22	ENSGALG00000046805	LMAN2L	3736305	3743158	protein_coding	lectin, mannose binding 2 like [Source:NCBI gene;Acc:100858473]
22	ENSGALG00000047566		3831056	3832423	pseudogene	deoxyguanosine kinase [Source:NCBI gene;Acc:107054975]
22	ENSGALG00000048238		3747755	3752829	protein_coding
22	ENSGALG00000049001	ANKRD39	3728696	3729562	protein_coding	ankyrin repeat domain 39 [Source:NCBI gene;Acc:107057371]
22	ENSGALG00000049236	PEBP4	1439289	1496589	protein_coding	phosphatidylethanolamine binding protein 4 [Source:NCBI gene;Acc:101747939]
22	ENSGALG00000055019		3744484	3745559	protein_coding
23	ENSGALG00000029918		6073419	6093669	protein_coding	SMG5, nonsense mediated mRNA decay factor [Source:NCBI gene;Acc:425473]
23	ENSGALG00000036949	ASAP3	2336751	2352001	protein_coding	ArfGAP with SH3 domain, ankyrin repeat and PH domain 3 [Source:NCBI gene;Acc:429809]
23	ENSGALG00000051101		5959344	6092916	protein_coding
23	ENSGALG00000052789		6084772	6086607	protein_coding
25	ENSGALG00000000793	VPS72	257785	260117	protein_coding	vacuolar protein sorting-associated protein 72 homolog [Source:NCBI gene;Acc:425660]
25	ENSGALG00000013232	RHBG	2675996	2680461	protein_coding	Rh family B glycoprotein [Source:NCBI gene;Acc:378792]
25	ENSGALG00000013234	HAPLN2	2672117	2674826	protein_coding	hyaluronan and proteoglycan link protein 2 [Source:NCBI gene;Acc:425975]
25	ENSGALG00000013253	INSRR	2589277	2598489	protein_coding	insulin receptor related receptor [Source:NCBI gene;Acc:100857811]
25	ENSGALG00000014656	RPRD2	3709975	3725559	protein_coding	regulation of nuclear pre-mRNA domain containing 2 [Source:NCBI gene;Acc:425074]
25	ENSGALG00000019019	NTRK1	2580674	2588284	protein_coding	neurotrophic receptor tyrosine kinase 1 [Source:NCBI gene;Acc:396337]
25	ENSGALG00000024034	PI4KB	295925	309861	protein_coding	phosphatidylinositol 4-kinase beta [Source:NCBI gene;Acc:100859723]
25	ENSGALG00000025817	NHLH1	2427409	2432025	protein_coding	nescient helix-loop-helix 1 [Source:NCBI gene;Acc:373910]
25	ENSGALG00000027351	LRRC71	2565195	2567856	protein_coding	leucine rich repeat containing 71 [Source:NCBI gene;Acc:100857743]
25	ENSGALG00000027372	PIP5K1A	263062	276641	protein_coding	phosphatidylinositol-4-phosphate 5-kinase type 1 alpha [Source:NCBI gene;Acc:429983]
25	ENSGALG00000027700	FLAD1	3021113	3025802	protein_coding	flavin adenine dinucleotide synthetase 1 [Source:NCBI gene;Acc:100857898]
25	ENSGALG00000028505	PSMD4	278428	282487	protein_coding	proteasome 26S subunit, non-ATPase 4 [Source:NCBI gene;Acc:100216364]
25	ENSGALG00000028622		2572553	2577648	protein_coding
25	ENSGALG00000028664	CKS1B	3020468	3021610	protein_coding	CDC28 protein kinase regulatory subunit 1B [Source:NCBI gene;Acc:100134845]
25	ENSGALG00000029140	CRABP2	2633647	2636309	protein_coding	cellular retinoic acid binding protein 2 [Source:NCBI gene;Acc:100857929]
25	ENSGALG00000029528	KIRREL1	2487750	2508685	protein_coding	kin of IRRE like (Drosophila) [Source:NCBI gene;Acc:425302]
25	ENSGALG00000030247	TMOD4	253773	258260	protein_coding	tropomodulin 4 [Source:NCBI gene;Acc:395547]
25	ENSGALG00000030554	KCNN3	2978863	2999591	protein_coding	potassium calcium-activated channel subfamily N member 3 [Source:NCBI gene;Acc:100858107]
25	ENSGALG00000037787	MEF2D	2742938	2796048	protein_coding	myocyte enhancer factor 2D [Source:NCBI gene;Acc:431059]
25	ENSGALG00000039072		2640456	2644375	protein_coding	dnaJ homolog subfamily A member 1-like [Source:NCBI gene;Acc:425431]
25	ENSGALG00000039163	ARHGEF11	2543327	2564329	protein_coding	Rho guanine nucleotide exchange factor 11 [Source:NCBI gene;Acc:425979]
25	ENSGALG00000039775	SHC1	3010170	3014866	protein_coding	SHC adaptor protein 1 [Source:NCBI gene;Acc:395934]
25	ENSGALG00000040270	ZNF687	287155	294351	protein_coding	zinc finger protein 687 [Source:NCBI gene;Acc:429831]
25	ENSGALG00000042214	UBQLN4	1539153	1550485	protein_coding	ubiquilin 4 [Source:NCBI gene;Acc:426353]
25	ENSGALG00000043416		3701387	3709503	protein_coding	threonyl-tRNA synthetase 2, mitochondrial (putative) [Source:NCBI gene;Acc:770407]
25	ENSGALG00000044383	MCL1	3689597	3694822	protein_coding	BCL2 family apoptosis regulator [Source:NCBI gene;Acc:395674]
25	ENSGALG00000045469	BCAN	2658942	2671332	protein_coding	brevican [Source:NCBI gene;Acc:425976]
25	ENSGALG00000045721	ISG20L2	2626869	2630717	protein_coding	interferon stimulated exonuclease gene 20 like 2 [Source:HGNC Symbol;Acc:HGNC:25745]
25	ENSGALG00000048160		2204871	2206601	protein_coding	feather beta keratin-like [Source:NCBI gene;Acc:431320]
25	ENSGALG00000050271		2215495	2215860	protein_coding	scale keratin-like [Source:NCBI gene;Acc:431316]
25	ENSGALG00000051467		2481999	2487729	lncRNA	uncharacterized LOC101750757 [Source:NCBI gene;Acc:101750757]
25	ENSGALG00000052868		2568501	2572769	protein_coding	platelet endothelial aggregation receptor 1 [Source:NCBI gene;Acc:100857779]
25	ENSGALG00000053624		2645368	2658858	lncRNA
25	ENSGALG00000054186		2213791	2214376	protein_coding	scale keratin-like [Source:NCBI gene;Acc:431317]
26	ENSGALG00000026809	SARS	1158656	1164305	protein_coding	seryl-tRNA synthetase [Source:NCBI gene;Acc:426697]
26	ENSGALG00000032750	CELSR2	1165982	1185894	protein_coding	cadherin EGF LAG seven-pass G-type receptor 2 [Source:NCBI gene;Acc:430126]
27	ENSGALG00000000529	LIMD2	5186052	5190752	protein_coding	LIM domain containing 2 [Source:NCBI gene;Acc:419955]
27	ENSGALG00000000625	MAPT	5360090	5397664	protein_coding	microtubule associated protein tau [Source:NCBI gene;Acc:426737]
27	ENSGALG00000001658	RPL19	6926456	6929003	protein_coding	ribosomal protein L19 [Source:NCBI gene;Acc:420003]
27	ENSGALG00000001682	FBXL20	6930419	6950589	protein_coding	F-box and leucine rich repeat protein 20 [Source:NCBI gene;Acc:771869]
27	ENSGALG00000003282	STAT5A	7694496	7699792	protein_coding	signal transducer and activator of transcription 5A [Source:NCBI gene;Acc:395556]
27	ENSGALG00000003333	GHDC	7690790	7694475	protein_coding	GH3 domain containing [Source:NCBI gene;Acc:420028]
27	ENSGALG00000003922	TOP2A	7235585	7253739	protein_coding	topoisomerase (DNA) II alpha [Source:NCBI gene;Acc:395570]
27	ENSGALG00000011937	NFE2L1	6479452	6490273	protein_coding	nuclear factor, erythroid 2 like 1 [Source:NCBI gene;Acc:417987]
27	ENSGALG00000013481	IKZF3	7069465	7091251	protein_coding	IKAROS family zinc finger 3 [Source:NCBI gene;Acc:395614]
27	ENSGALG00000014607	STARD3	7018144	7036054	protein_coding	StAR related lipid transfer domain containing 3 [Source:NCBI gene;Acc:770436]
27	ENSGALG00000017414	JUP	7477796	7493324	protein_coding	junction plakoglobin [Source:NCBI gene;Acc:429710]
27	ENSGALG00000022030	PGAP3	7042112	7045309	protein_coding	post-GPI attachment to proteins 3 [Source:NCBI gene;Acc:431201]
27	ENSGALG00000023847		7466900	7475380	protein_coding	huntingtin associated protein 1 [Source:NCBI gene;Acc:100857812]
27	ENSGALG00000023881	PLXDC1	6899093	6910109	protein_coding	plexin domain containing 1 [Source:NCBI gene;Acc:771862]
27	ENSGALG00000025764	FKBP10	7499025	7504478	protein_coding	FK506 binding protein 10 [Source:NCBI gene;Acc:427013]
27	ENSGALG00000025788	CACNB1	6913922	6925806	protein_coding	calcium voltage-gated channel auxiliary subunit beta 1 [Source:NCBI gene;Acc:777366]
27	ENSGALG00000026328	MIEN1	7055145	7056891	protein_coding	migration and invasion enhancer 1 [Source:NCBI gene;Acc:100858225]
27	ENSGALG00000027219		7465724	7466372	protein_coding	preprogastrin [Source:NCBI gene;Acc:396365]
27	ENSGALG00000027462	P3H4	7494350	7498376	protein_coding	prolyl 3-hydroxylase family member 4 (non-enzymatic) [Source:NCBI gene;Acc:430099]
27	ENSGALG00000027818		7063829	7066142	pseudogene	retinol dehydrogenase 8-like [Source:NCBI gene;Acc:100858293]
27	ENSGALG00000028030	gga-mir-6547	7052795	7052914	miRNA	gga-mir-6547 [Source:miRBase;Acc:MI0022363]
27	ENSGALG00000028308	TNS4	7268694	7276039	protein_coding	tensin 4 [Source:NCBI gene;Acc:107055314]
27	ENSGALG00000028517	EIF1	7456332	7463267	protein_coding	eukaryotic translation initiation factor 1 [Source:NCBI gene;Acc:420037]
27	ENSGALG00000031529	ERBB2	7047943	7055207	protein_coding	erb-b2 receptor tyrosine kinase 2 [Source:NCBI gene;Acc:426130]
27	ENSGALG00000036452	CDK5RAP3	6492112	6496060	protein_coding	CDK5 regulatory subunit associated protein 3 [Source:NCBI gene;Acc:430350]
27	ENSGALG00000036500		7058342	7063125	pseudogene
27	ENSGALG00000040672	IGFBP4	7262040	7267335	protein_coding	insulin like growth factor binding protein 4 [Source:NCBI gene;Acc:374271]
27	ENSGALG00000044406		7014942	7018742	protein_coding	protein phosphatase 1 regulatory inhibitor subunit 1B [Source:NCBI gene;Acc:426639]
27	ENSGALG00000046413	PRR15L	6496355	6496645	protein_coding	proline rich 15 like [Source:NCBI gene;Acc:100857311]
27	ENSGALG00000049052		7255745	7258459	lncRNA
27	ENSGALG00000049985	gga-mir-12257	7697943	7698010	miRNA	gga-mir-12257 [Source:miRBase;Acc:MI0040722]
27	ENSGALG00000051754	KRT17	7445506	7449624	protein_coding	keratin 17 [Source:NCBI gene;Acc:100858439]
27	ENSGALG00000052798		7254371	7255724	protein_coding
27	ENSGALG00000053438		7001121	7005629	lncRNA
27	ENSGALG00000053690	PNMT	7039367	7041212	protein_coding	phenylethanolamine N-methyltransferase [Source:NCBI gene;Acc:100858738]
27	ENSGALG00000053950		6661284	6682740	pseudogene	Rho GTPase activating protein 23 [Source:NCBI gene;Acc:101750894]
28	ENSGALG00000024298	ADAMTSL5	3331413	3336022	protein_coding	ADAMTS like 5 [Source:NCBI gene;Acc:427264]
28	ENSGALG00000026055	PALM	2849820	2864572	protein_coding	paralemmin [Source:NCBI gene;Acc:101750199]
28	ENSGALG00000026231	ARID3A	2949235	2970919	protein_coding	AT-rich interaction domain 3A [Source:NCBI gene;Acc:100858440]
28	ENSGALG00000026384	PCSK4	3324485	3329567	protein_coding	proprotein convertase subtilisin/kexin type 4 [Source:NCBI gene;Acc:100859150]
28	ENSGALG00000033150	MIDN	3146467	3172684	protein_coding	midnolin [Source:NCBI gene;Acc:107055352]
28	ENSGALG00000035762		2847048	2850872	protein_coding	protease, serine 57 [Source:NCBI gene;Acc:420096]
28	ENSGALG00000042356	FSTL3	2836616	2844024	protein_coding	follistatin like 3 [Source:NCBI gene;Acc:770427]
28	ENSGALG00000045747	REEP6	3320525	3324408	protein_coding	receptor accessory protein 6 [Source:NCBI gene;Acc:427265]
