# Supplementary material for: A genome-wide scan to identify signatures of selection in two Iranian indigenous chicken ecotypes
Source: Genet Sel Evol. 2021 Sep 9;53:72. doi: 10.1186/s12711-021-00664-9 (PMC8428137; doi:10.1186/s12711-021-00664-9)
Supplement: Supplementary file 9 — Additional file 9: Table S9. Overlaps between the reported QTL in the QTL database and the detected candidate regions by FST, hapFLK, CLR and ROH analysis. This file presents the overlaps between the traits and the position of the known QTL regions in chicken with the position of the identified putative signatures of selection by the four methods. [file 12711_2021_664_MOESM9_ESM.xlsx]

## Sheet: Sheet1
Chr	Start	End	QTL ID	QTL name	Analysis
chr1	7583957	16429946	157157	Breast muscle pH	CLR-K
chr1	57137069	70160417	57888	Eggshell strength	CLR-K
chr1	59510891	71220626	57887	Eggshell strength	CLR-K
chr1	60211971	70225336	57896	Eggshell thickness	CLR-K
chr1	69920101	70821047	95395	Body temperature	CLR-K
chr1	161693343	161693383	64894	Feed intake	CLR-K
chr1	18934929	29890115	157158	Breast muscle pH	CLR-L
chr1	42521673	47176368	95427	Breast muscle percentage	CLR-L
chr1	43849955	43849995	101203	Bursa of Fabricius weight	CLR-L
chr1	45661169	54612819	96626	Body weight (9 days)	CLR-L
chr1	51214686	55208666	96627	Duodenum weight	CLR-L
chr1	51949690	52947662	193623	Abdominal fat weight	CLR-L
chr1	52952355	53947599	193624	Abdominal fat weight	CLR-L
chr1	52952355	53947599	193637	Carcass fat content	CLR-L
chr1	53951327	54948263	193625	Abdominal fat weight	CLR-L
chr1	54713908	54713948	139668	Feed conversion ratio	CLR-L
chr1	81786581	82769269	177574	Gizzard weight	CLR-L
chr1	81786581	82769269	177585	Gizzard percentage	CLR-L
chr1	81882598	83732465	157160	Breast muscle pH	CLR-L
chr1	183331585	191304065	135878	Tibia length	CLR-L
chr1	183602281	190245709	64551	Feed intake	CLR-L
chr1	183602281	191304065	64554	Dry matter intake	CLR-L
chr1	112649711	112649751	15600	Receiving feather pecking	CLR-L-K
chr1	112649711	112649751	15601	Receiving feather pecking	CLR-L-K
chr1	37409399	37409439	126774	Fecal egg count	Fst
chr1	42521673	47176368	95427	Breast muscle percentage	Fst
chr1	45661169	54612819	96626	Body weight (9 days)	Fst
chr1	51214686	55208666	96627	Duodenum weight	Fst
chr1	51949690	52947662	193623	Abdominal fat weight	Fst
chr1	52952355	53947599	193624	Abdominal fat weight	Fst
chr1	52952355	53947599	193637	Carcass fat content	Fst
chr1	57137069	70160417	57888	Eggshell strength	Fst
chr1	59510891	71220626	57887	Eggshell strength	Fst
chr1	59531855	67657474	57895	Eggshell thickness	Fst
chr1	59945156	67462172	57882	Eggshell strength	Fst
chr1	59978738	67532235	57893	Eggshell thickness	Fst
chr1	59978738	67980884	57904	Eggshell weight	Fst
chr1	60211971	67757117	57894	Eggshell thickness	Fst
chr1	60211971	70225336	57896	Eggshell thickness	Fst
chr1	60211971	68811906	57909	Eggshell weight	Fst
chr1	60319287	67757117	57886	Eggshell strength	Fst
chr1	60319287	66406386	57892	Eggshell thickness	Fst
chr1	60319287	67810544	57907	Eggshell weight	Fst
chr1	60350589	66817882	57911	Eggshell strength	Fst
chr1	60374006	68212502	57881	Eggshell strength	Fst
chr1	60456187	67761301	57885	Eggshell strength	Fst
chr1	60477926	66908211	57883	Eggshell strength	Fst
chr1	60618314	67950849	57890	Eggshell thickness	Fst
chr1	60618314	67618302	57912	Eggshell thickness	Fst
chr1	60645007	68190681	57905	Eggshell weight	Fst
chr1	60833089	67757117	57884	Eggshell strength	Fst
chr1	60847318	68391668	57910	Eggshell weight	Fst
chr1	60965565	68279734	57906	Eggshell weight	Fst
chr1	60965565	68279734	57908	Eggshell weight	Fst
chr1	60997186	67316922	57891	Eggshell thickness	Fst
chr1	61204447	68522209	57902	Eggshell weight	Fst
chr1	61745287	67364625	177510	Egg number	Fst
chr1	61773927	67757117	57889	Eggshell thickness	Fst
chr1	62225510	67757117	64486	Egg number	Fst
chr1	62225510	67757117	63771	Egg weight	Fst
chr1	62225510	67757117	63772	Egg weight	Fst
chr1	62225510	67757117	63773	Egg weight	Fst
chr1	62225510	67757117	63774	Egg weight	Fst
chr1	62225510	67757117	63775	Egg weight	Fst
chr1	62225510	67757117	63776	Egg weight	Fst
chr1	62225510	67757117	63777	Egg weight	Fst
chr1	62225510	67757117	63778	Egg weight	Fst
chr1	62225510	67757117	63779	Egg weight	Fst
chr1	62225510	67757117	63780	Egg weight	Fst
chr1	62225510	67757117	63781	Egg weight	Fst
chr1	62225510	67757117	63782	Egg weight	Fst
chr1	62225510	67757117	63783	Egg weight	Fst
chr1	62225510	67757117	63784	Egg weight	Fst
chr1	62225510	67757117	63785	Egg weight	Fst
chr1	62225510	67757117	63786	Egg weight	Fst
chr1	62225510	67757117	63787	Egg weight	Fst
chr1	62225510	67757117	63788	Egg weight	Fst
chr1	62225510	67757117	63789	Egg weight	Fst
chr1	62225510	67757117	63790	Egg weight	Fst
chr1	62225510	67757117	63791	Egg weight	Fst
chr1	62225510	67757117	63792	Egg weight	Fst
chr1	62225510	67757117	63793	Egg weight	Fst
chr1	62225510	67757117	63794	Egg weight	Fst
chr1	62225510	67757117	63795	Egg weight	Fst
chr1	62225510	67757117	63796	Egg weight	Fst
chr1	62225510	67757117	63797	Egg weight	Fst
chr1	62225510	67757117	63798	Egg weight	Fst
chr1	62225510	67757117	63799	Egg weight	Fst
chr1	62225510	67757117	63800	Egg weight	Fst
chr1	62225510	67757117	63801	Egg weight	Fst
chr1	62225510	67757117	63802	Egg weight	Fst
chr1	62225510	67757117	63803	Egg weight	Fst
chr1	62225510	67757117	63804	Egg weight	Fst
chr1	62225510	67757117	63805	Egg weight	Fst
chr1	62225510	67757117	63806	Egg weight	Fst
chr1	62225510	67757117	63807	Egg weight	Fst
chr1	62225510	67757117	63808	Egg weight	Fst
chr1	62225510	67757117	63809	Egg weight	Fst
chr1	62225510	67757117	63810	Egg weight	Fst
chr1	62225510	67757117	63811	Egg weight	Fst
chr1	62225510	67757117	63812	Egg weight	Fst
chr1	62225510	67757117	63813	Egg weight	Fst
chr1	62225510	67757117	63814	Egg weight	Fst
chr1	62225510	67757117	63815	Egg weight	Fst
chr1	62225510	67757117	63816	Egg weight	Fst
chr1	62225510	67757117	63817	Egg weight	Fst
chr1	62225510	67757117	63818	Egg weight	Fst
chr1	62225510	67757117	63819	Egg weight	Fst
chr1	62225510	67757117	63820	Egg weight	Fst
chr1	62225510	67757117	63821	Egg weight	Fst
chr1	62225510	67757117	63822	Egg weight	Fst
chr1	62225510	67757117	63823	Egg weight	Fst
chr1	62225510	67757117	63824	Egg weight	Fst
chr1	62225510	67757117	63825	Egg weight	Fst
chr1	62225510	67757117	63826	Egg weight	Fst
chr1	62225510	67757117	63827	Egg weight	Fst
chr1	62225510	67757117	63828	Egg weight	Fst
chr1	62225510	67757117	63829	Egg weight	Fst
chr1	62225510	67757117	63925	Egg weight	Fst
chr1	62225510	67757117	63927	Egg weight	Fst
chr1	62225510	67757117	63928	Egg weight	Fst
chr1	62225510	67757117	63929	Egg weight	Fst
chr1	62225510	67757117	62007	Yolk weight	Fst
chr1	62225510	67757117	62014	Ovarian follicle weight	Fst
chr1	62225510	67757117	62015	Ovarian follicle weight	Fst
chr1	62225510	67757117	62016	Ovarian follicle weight	Fst
chr1	62225510	67757117	62017	Ovary weight	Fst
chr1	62225510	67757117	62018	Ovary weight	Fst
chr1	62225510	67757117	62019	Ovary weight	Fst
chr1	62225510	67757117	62020	Ovary weight	Fst
chr1	62225510	67757117	62021	Ovary weight	Fst
chr1	62225510	67757117	62022	Ovary weight	Fst
chr1	62225510	67757117	62023	Ovary weight	Fst
chr1	62225510	67757117	62096	Intramuscular fat percentage	Fst
chr1	62225510	67757117	62097	Intramuscular fat percentage	Fst
chr1	62225510	67757117	62153	Body weight (70 days)	Fst
chr1	62225510	67757117	62158	Body weight (84 days)	Fst
chr1	62225510	67757117	62161	Body weight (98 days)	Fst
chr1	62225510	67757117	62163	Body weight (112 days)	Fst
chr1	62225510	67757117	57913	Eggshell weight	Fst
chr1	63532705	65890998	57879	Eggshell strength	Fst
chr1	64220805	66617469	57880	Eggshell strength	Fst
chr1	64763622	67358175	57900	Eggshell weight	Fst
chr1	64885640	65207157	37926	Eggshell color	Fst
chr1	64946668	65943689	177584	Gizzard percentage	Fst
chr1	65217355	65217395	158524	Eggshell effective layer thickness	Fst
chr1	65217355	65217395	158639	Eggshell thickness	Fst
chr1	65218277	65218317	158527	Eggshell thickness	Fst
chr1	65218277	65218317	158474	Eggshell effective layer thickness	Fst
chr1	65220528	65220568	158549	Eggshell effective layer thickness	Fst
chr1	65220528	65220568	158652	Eggshell thickness	Fst
chr1	65225907	65225947	158596	Eggshell thickness	Fst
chr1	65225907	65225947	158501	Eggshell effective layer thickness	Fst
chr1	65239485	65239525	158719	Eggshell effective layer thickness	Fst
chr1	65239485	65239525	158921	Eggshell thickness	Fst
chr1	65243804	65243844	158641	Eggshell thickness	Fst
chr1	65243804	65243844	158494	Eggshell effective layer thickness	Fst
chr1	65244720	65244760	158642	Eggshell thickness	Fst
chr1	65244720	65244760	158495	Eggshell effective layer thickness	Fst
chr1	65260714	65260754	158631	Eggshell thickness	Fst
chr1	65260714	65260754	158487	Eggshell effective layer thickness	Fst
chr1	65270989	65271029	158649	Eggshell thickness	Fst
chr1	65270989	65271029	158486	Eggshell effective layer thickness	Fst
chr1	65641156	65641196	158575	Eggshell thickness	Fst
chr1	65641156	65641196	158452	Eggshell effective layer thickness	Fst
chr1	65651852	65651892	158437	Eggshell effective layer thickness	Fst
chr1	65651852	65651892	158473	Eggshell thickness	Fst
chr1	65656499	65656539	158617	Eggshell thickness	Fst
chr1	65656499	65656539	158472	Eggshell effective layer thickness	Fst
chr1	65666659	65666699	158553	Eggshell thickness	Fst
chr1	65666659	65666699	158434	Eggshell effective layer thickness	Fst
chr1	65671838	65671878	158624	Eggshell thickness	Fst
chr1	65671838	65671878	158465	Eggshell effective layer thickness	Fst
chr1	65700151	65700191	158557	Eggshell effective layer thickness	Fst
chr1	65700151	65700191	158682	Eggshell thickness	Fst
chr1	65704590	65704630	158558	Eggshell effective layer thickness	Fst
chr1	65704590	65704630	158683	Eggshell thickness	Fst
chr1	65710223	65710263	158561	Eggshell thickness	Fst
chr1	65710223	65710263	158468	Eggshell effective layer thickness	Fst
chr1	65715285	65715325	158754	Eggshell effective layer thickness	Fst
chr1	65715285	65715325	158893	Eggshell thickness	Fst
chr1	65716245	65716285	158580	Eggshell effective layer thickness	Fst
chr1	65716245	65716285	158728	Eggshell thickness	Fst
chr1	65716572	65716612	158726	Eggshell effective layer thickness	Fst
chr1	65716572	65716612	158884	Eggshell thickness	Fst
chr1	65719491	65719531	158727	Eggshell effective layer thickness	Fst
chr1	65719491	65719531	158885	Eggshell thickness	Fst
chr1	65731394	65731434	158795	Eggshell effective layer thickness	Fst
chr1	65731394	65731434	158977	Eggshell thickness	Fst
chr1	65733728	65733768	158654	Eggshell thickness	Fst
chr1	65733728	65733768	158477	Eggshell effective layer thickness	Fst
chr1	65741942	65741982	158543	Eggshell effective layer thickness	Fst
chr1	65741942	65741982	158712	Eggshell thickness	Fst
chr1	65743156	65743196	158581	Eggshell effective layer thickness	Fst
chr1	65743156	65743196	158729	Eggshell thickness	Fst
chr1	65743216	65743256	158655	Eggshell thickness	Fst
chr1	65743216	65743256	158478	Eggshell effective layer thickness	Fst
chr1	65743410	65743450	158582	Eggshell effective layer thickness	Fst
chr1	65743410	65743450	158730	Eggshell thickness	Fst
chr1	65746118	65746158	158605	Eggshell effective layer thickness	Fst
chr1	65746118	65746158	158816	Eggshell thickness	Fst
chr1	65747028	65747068	158616	Eggshell effective layer thickness	Fst
chr1	65747028	65747068	158825	Eggshell thickness	Fst
chr1	65749059	65749099	158529	Eggshell effective layer thickness	Fst
chr1	65749059	65749099	158770	Eggshell thickness	Fst
chr1	65768918	65768958	159935	Eggshell thickness	Fst
chr1	65786543	65786583	158565	Eggshell effective layer thickness	Fst
chr1	65786543	65786583	158789	Eggshell thickness	Fst
chr1	65791829	65791869	158550	Eggshell effective layer thickness	Fst
chr1	65791829	65791869	158715	Eggshell thickness	Fst
chr1	65803563	65803603	158525	Eggshell effective layer thickness	Fst
chr1	65803563	65803603	158803	Eggshell thickness	Fst
chr1	65803601	65803641	159812	Eggshell thickness	Fst
chr1	65807177	65807217	158638	Eggshell effective layer thickness	Fst
chr1	65807177	65807217	158821	Eggshell thickness	Fst
chr1	65811747	65811787	158566	Eggshell effective layer thickness	Fst
chr1	65811747	65811787	158790	Eggshell thickness	Fst
chr1	65815248	65815288	158677	Eggshell effective layer thickness	Fst
chr1	65815248	65815288	158872	Eggshell thickness	Fst
chr1	65821847	65821887	158985	Eggshell effective layer thickness	Fst
chr1	65821847	65821887	159120	Eggshell thickness	Fst
chr1	65823801	65823841	158986	Eggshell effective layer thickness	Fst
chr1	65823801	65823841	159127	Eggshell thickness	Fst
chr1	65831111	65831151	158674	Eggshell effective layer thickness	Fst
chr1	65831111	65831151	158879	Eggshell thickness	Fst
chr1	65851011	65851051	158723	Eggshell thickness QTL	Fst
chr1	65851011	65851051	158475	Eggshell effective layer thickness	Fst
chr1	65856402	65856442	158747	Eggshell thickness QTL	Fst
chr1	65856402	65856442	158481	Eggshell effective layer thickness	Fst
chr1	69920101	70821047	95395	Body temperature	Fst
chr1	78190066	79350434	95396	Body temperature	Fst
chr1	145518682	152895507	171242	Fear-tonic immobility duration	Fst
chr1	161693343	161693383	64894	Feed intake	Fst
chr1	167651063	175862687	170433	Proventriculus weight	Fst
chr1	167953547	174203547	170438	Gizzard weight	Fst
chr1	167953547	174203547	170439	Heart weight	Fst
chr1	167953547	174203547	170440	Liver weight	Fst
chr1	167953547	174203547	170441	Proventriculus weight	Fst
chr1	167953547	174203547	170442	Gizzard weight	Fst
chr1	168010949	173681351	170428	Heart weight	Fst
chr1	169018538	171748422	170431	Liver weight	Fst
chr1	170076486	170991888	24942	Yolk weight	Fst
chr1	170319987	171317993	177578	Gizzard weight	Fst
chr1	170319987	171317993	193639	Carcass fat content	Fst
chr1	170660801	170660841	194022	Feather density	Fst
chr1	170664664	170664704	151047	Oviduct weight	Fst
chr1	170664664	170664704	64844	Feed intake	Fst
chr1	170678212	170678252	139810	Feed conversion ratio	Fst
chr1	170699087	170699127	139809	Feed conversion ratio	Fst
chr1	170702436	170702476	139808	Feed conversion ratio	Fst
chr1	170706856	170706896	139807	Feed conversion ratio	Fst
chr1	170707219	170707259	150946	Oviduct length	Fst
chr1	170715279	170715319	66046	Shank circumference	Fst
chr1	170715279	170715319	66047	Shank circumference	Fst
chr1	170721066	170721106	150947	Oviduct length	Fst
chr1	7583957	16429946	157157	Breast muscle pH	hapFLK
chr1	98982235	98982275	24388	Antibody response to NDV (Newcastle disease virus)	ROH-K
chr1	18934929	29890115	157158	Breast muscle pH	ROH-L
chr1	42521673	47176368	95427	Breast muscle percentage	ROH-L-K
chr1	43849955	43849995	101203	Bursa of Fabricius weight	ROH-L-K
chr1	87712387	87712427	14393	Antibody titer to SRBC antigen	ROH-L-K
chr1	87712387	87712427	125346	Egg weight	ROH-L-K
chr1	95067781	95067821	170781	VLDL cholesterol level	ROH-L-K
chr1	97141427	97141467	170784	VLDL cholesterol level	ROH-L-K
chr10	9982436	12071751	171251	Fear-tonic immobility duration	Fst
chr10	19495971	20663930	64558	Residual feed intake	Fst
chr10	3202353	6317387	171250	Fear-tonic immobility duration	hapFLK
chr10	19495971	20663930	157188	Breast muscle pH	hapFLK
chr11	1409078	1409118	139533	Feed conversion ratio	CLR-L
chr11	6485111	14184695	64560	Feed intake	Fst
chr11	7933354	11212393	193455	Feather pigmentation	Fst
chr11	10355733	15522905	64561	Dry matter intake	Fst
chr11	6485111	14184695	64560	Feed intake	Fst-CLR-K
chr11	7933354	11212393	193455	Feather pigmentation	Fst-CLR-K
chr11	2356423	2356463	135687	Egg number	ROH-K
chr11	2368446	2368486	135688	Egg number	ROH-K
chr11	2356423	2356463	135687	Egg number	ROH-L
chr11	2368446	2368486	135688	Egg number	ROH-L
chr12	2777068	5992738	96642	Breast muscle weight	CLR-L
chr12	5538321	14425298	171253	Fear-tonic immobility duration	CLR-L
chr12	13418093	14409484	64518	Body weight (36 days)	CLR-L
chr12	13418093	14409484	64522	Body weight (46 days)	CLR-L
chr12	515226	2571485	127124	Feathered feet	hapFLK
chr12	2659347	3567173	24926	Eggshell color	hapFLK
chr12	2659347	3567173	24928	Eggshell color	hapFLK
chr12	2659347	3567173	24929	Eggshell color	hapFLK
chr12	2659347	3567173	24930	Eggshell color	hapFLK
chr12	2659347	3567173	24934	Eggshell color	hapFLK
chr12	2659347	3567173	24975	Egg production rate	hapFLK
chr12	2777068	5992738	96642	Breast muscle weight	hapFLK
chr12	3566266	3566306	154268	Meat color a*	hapFLK
chr12	5538321	14425298	171253	Fear-tonic immobility duration	ROH-L
chr12	11908947	12884534	96681	Intestine weight/length ratio	ROH-L
chr12	12375541	13370748	177587	Gizzard percentage	ROH-L
chr12	12429770	13400533	64517	Body weight (36 days)	ROH-L
chr13	9801449	13128376	157216	Breast muscle pH	Fst
chr13	10268948	10892364	135710	Antibody titer to SRBC antigen	Fst
chr13	14015032	16484100	127125	Feathered feet	Fst
chr13	15608787	17638171	96643	Breast muscle weight	Fst
chr13	2125883	5488924	157215	Breast muscle pH	Fst-CLR-K
chr13	3752299	4748312	160522	Abdominal fat weight	Fst-CLR-K
chr13	3752299	4748312	160527	Abdominal fat percentage	Fst-CLR-K
chr13	3816745	7958276	147741	Testes percentage	Fst-CLR-K
chr13	4142418	9945823	147740	Testes weight	Fst-CLR-K
chr13	4142418	9945823	147740	Testes weight	hapFLK
chr13	14015032	16484100	127125	Feathered feet	ROH-L
chr13	15386368	15386408	126755	Antibody titer to MDV	ROH-L
chr13	15608787	17638171	96643	Breast muscle weight	ROH-L
chr13	15634935	15634975	156552	Earlobe color	ROH-L
chr14	451117	14387262	127121	Wattles length	hapFLK
chr14	3410045	5405663	95401	Body temperature	hapFLK
chr14	3926306	4651756	135712	Body weight (56 days)	hapFLK
chr14	4114176	4651756	135713	Shank length	hapFLK
chr14	4407542	5366539	24974	Egg production rate	hapFLK
chr14	4502598	4609977	157197	Breast muscle pH	hapFLK
chr14	5138838	14211458	194972	Residual feed intake	hapFLK
chr14	5151459	14211458	194973	Residual feed intake	hapFLK
chr14	5154200	14211458	194974	Residual feed intake	hapFLK
chr14	5154564	14211458	194975	Residual feed intake	hapFLK
chr14	5154590	14211458	195146	Residual feed intake	hapFLK
chr14	5254143	14211458	195189	Residual feed intake	hapFLK
chr14	5709764	14211458	167276	Body weight (36 days)	hapFLK
chr14	5709764	14211458	167281	Body weight	hapFLK
chr14	6215345	14211458	166757	Body weight (21 days)	hapFLK
chr14	6370647	14211458	195132	Average daily gain	hapFLK
chr14	6370647	14211458	195131	Average daily gain	hapFLK
chr14	8901874	13628710	193460	Feather pigmentation	hapFLK
chr14	13100598	14211458	195093	Feed intake	hapFLK
chr14	451117	14387262	127121	Wattles length	ROH-L
chr15	6256634	7240382	160529	Skin weight	Fst
chr15	6256634	7240382	160530	Skin percentage	Fst
chr15	6256634	7240382	177573	Liver percentage	Fst
chr15	6366845	7052316	24953	Albumen height	Fst
chr16	2452517	2452557	96116	Campylobacter intestinal colonization	hapFLK
chr16	2464430	2464470	21800	Thymus weight QTL	hapFLK
chr16	2476446	2476486	14415	Antibody titer to SRBC antigen	hapFLK
chr16	2476932	2476972	37941	Immunoglobulin Y level	hapFLK
chr16	2493148	2493188	193163	Comb height	hapFLK
chr16	2493148	2493188	193164	Comb height	hapFLK
chr16	2502918	2502958	24445	Thigh muscle weight	hapFLK
chr16	2502938	2663425	64563	Feed intake	hapFLK
chr16	2502938	2663425	96619	Breast muscle pH	hapFLK
chr16	2502938	2663425	96645	Duodenum weight	hapFLK
chr16	2502938	2663425	96646	Duodenum weight	hapFLK
chr16	2502938	2663425	96647	Jejunum length	hapFLK
chr16	2502938	2663425	96648	Body weight (9days)	hapFLK
chr16	2509431	2509471	96125	Campylobacter intestinal colonization	hapFLK
chr16	2517155	2517195	139312	Feed conversion ratio	hapFLK
chr16	2522345	2522385	126768	Fecal oocyst count	hapFLK
chr16	2529250	2529290	14414	Antibody titer to SRBC antigen	hapFLK
chr16	2529250	2529290	37940	Immunoglobulin Y level	hapFLK
chr16	2550710	2550750	137224	Cell-mediated immune response	hapFLK
chr16	2566340	2566380	14620	Antibody titer to LPS antigen	hapFLK
chr16	2566340	2566380	14621	Antibody response to NDV(Newcastle disease virus)	hapFLK
chr16	2567777	2567817	165408	Tibia breaking strength	hapFLK
chr16	2585704	2585744	37942	Immunoglobulin Y level	hapFLK
chr16	2587113	2587153	14412	Antibody titer to SRBC antigen	hapFLK
chr16	2587676	2587716	126782	Fecal egg count	hapFLK
chr16	2589906	2589946	126821	Antibody titer to fowl typhoid	hapFLK
chr16	2597228	2597268	157262	Breast muscle pH	hapFLK
chr16	2624357	2624397	193595	Eggshell color	hapFLK
chr16	2663405	2663445	21831	Thymus weight	hapFLK
chr16	2663405	2663445	37938	Immunoglobulin Y level	hapFLK
chr17	5122853	5763778	135714	Body weight (112 days)	hapFLK
chr17	5335699	5335739	139554	Feed conversion ratio	hapFLK
chr17	5725155	5725195	139405	Feed conversion ratio	hapFLK
chr17	5725246	5725286	139292	Feed conversion ratio	hapFLK
chr17	5725357	5725397	139464	Feed conversion ratio	hapFLK
chr17	5725366	5725406	139580	Feed conversion ratio	hapFLK
chr17	5810535	5810575	139675	Feed conversion ratio	hapFLK
chr17	5892909	5892949	24451	Abdominal fat percentage	hapFLK
chr18	4522654	10750269	96653	Breast muscle weight	hapFLK
chr18	6197371	10750269	96652	Jejunum length	hapFLK
chr19	3534961	6534565	64567	Feed intake	Fst
chr19	4331286	7002003	64568	Feed intake	Fst
chr19	4645687	4645727	139611	Feather pigmentation	Fst
chr19	3534961	6534565	64567	Feed intake	Fst-CLR-K
chr19	4331286	7002003	64568	Feed intake	Fst-CLR-K
chr19	4645687	4645727	139611	Feed conversion ratio	Fst-CLR-K
chr19	3534961	6534565	64567	Feed intake	hapFLK
chr19	4331286	7002003	64568	Feed intake	hapFLK
chr19	4811017	6736004	96656	Duodenum length	hapFLK
chr19	4811017	7002003	96657	Gizzard weight	hapFLK
chr19	7125753	10001920	71126	Abdominal fat percentage	ROH-K
chr19	7213690	9909105	96658	Ileum weight	ROH-K
chr19	8238959	9909105	96659	Jejunum length	ROH-K
chr19	9152739	10089000	95424	Dry matter digestibility	ROH-K
chr19	9198959	9198999	65726	Body weight (112 days)	ROH-K
chr19	9408698	9408738	37949	Antibody titer to SRBC antigen	ROH-K
chr19	9411007	9411047	65723	Body weight (112 days)	ROH-K
chr19	9427465	9427505	65728	Body weight (112 days)	ROH-K
chr19	9434399	9434439	14506	Abdominal fat percentage	ROH-K
chr19	9450136	9450176	37950	Antibody titer to SRBC antigen	ROH-K
chr19	9484493	9484533	37951	Antibody titer to SRBC antigen	ROH-K
chr19	9509296	9509336	65719	Body weight (112 days)	ROH-K
chr19	9706870	9706910	21791	Spleen weight	ROH-K
chr19	9708137	9708177	21792	Spleen weight	ROH-K
chr19	9791724	9791764	21774	Spleen weight	ROH-K
chr19	9806807	9806847	21751	Spleen weight	ROH-K
chr19	9909085	9909125	21775	Spleen weight	ROH-K
chr19	9965202	9965242	21776	Spleen weight	ROH-K
chr2	86076	129788013	127112	Feather-crested head	CLR-K
chr2	28609157	147651068	127117	Wattles weight	CLR-K
chr2	60161629	64793835	171244	Fear-tonic immobility duration	CLR-K
chr2	91661794	93577527	157210	Breast muscle Ph	CLR-K
chr2	93327086	93327126	24463	Muscle dry matter content	CLR-K
chr2	86076	129788013	127112	Feather-crested head	CLR-L
chr2	8387159	18471725	193458	Feather pigmentation	CLR-L
chr2	15115860	16039654	24965	Eggshell color	CLR-L
chr2	16078704	16078744	139639	Feed conversion ratio	CLR-L
chr2	23353682	29764933	96617	pH of digestive tract contents	CLR-L
chr2	24473789	33281154	157164	Breast muscle pH	CLR-L
chr2	28609157	147651068	127117	Wattles weight	CLR-L
chr2	40466084	41543082	135692	Body weight (hatch)	CLR-L
chr2	60161629	64793835	171244	Fear-tonic immobility duration	CLR-L
chr2	60803751	61792282	193628	Abdominal fat weight	CLR-L
chr2	60803751	61792282	193632	Abdominal fat percentage	CLR-L
chr2	86076	129788013	127112	Feather-crested head	CLR-L-K
chr2	28609157	147651068	127117	Wattles weight	CLR-L-K
chr2	55906822	55906862	151023	Oviduct length	CLR-L-K
chr2	55923359	55923399	151024	Oviduct length	CLR-L-K
chr2	86076	129788013	127112	Feather-crested head	Fst
chr2	86076	129788013	127112	Feather-crested head	Fst
chr2	8387159	18471725	193458	Feather pigmentation	Fst
chr2	15115860	16039654	24965	Eggshell color	Fst
chr2	19445503	23951413	171249	Fear-tonic immobility duration	Fst
chr2	19445503	23951413	171250	Fear-tonic immobility duration	Fst
chr2	23267106	23267146	179276	Pullorum disease susceptibility	Fst
chr2	23353682	29764933	96617	pH of digestive tract contents	Fst
chr2	24473789	33281154	157164	Breast muscle pH	Fst
chr2	28609157	147651068	127117	Wattles weight	Fst
chr2	29917892	30913444	193627	Abdominal fat weight	Fst
chr2	68459104	69766441	157165	Breast muscle pH	Fst
chr2	70873217	70873257	14398	Antibody titer to SRBC antigen	Fst
chr2	91661794	93577527	157210	Breast muscle Ph	Fst
chr2	86076	129788013	127112	Feather-crested head	Fst-CLR-K
chr2	19445503	23951413	171247	Fear-tonic immobility duration	Fst-CLR-K
chr2	19445503	23951413	171248	Fear-tonic immobility duration	Fst-CLR-K
chr2	23267106	23267146	179276	Pullorum disease susceptibility	Fst-CLR-K
chr2	23353682	29764933	96617	pH of digestive tract contents	Fst-CLR-K
chr2	86076	129788013	127112	Feather-crested head	Fst-CLR-L
chr2	86076	129788013	127112	Feather-crested head	Fst-CLR-L
chr2	23353682	29764933	96617	pH of digestive tract contents	Fst-CLR-L
chr2	24473789	33281154	157164	Breast muscle pH	Fst-CLR-L
chr2	86076	129788013	127112	Feather-crested head	Fst-CLR-L-K
chr2	23353682	29764933	96617	pH of digestive tract contents	Fst-CLR-L-K
chr2	24473789	33281154	157164	Breast muscle pH	Fst-CLR-L-K
chr2	27716484	27716524	101189	Thymus weight	Fst-CLR-L-K
chr2	86076	129788013	127112	Feather-crested head	hapFLK
chr2	18260951	19486747	157163	Breast muscle pH	hapFLK
chr2	86076	129788013	127112	Feather-crested head	ROH-K
chr2	86076	129788013	127112	Feather-crested head	ROH-K
chr2	7017142	11697701	193454	Feather pigmentation	ROH-K
chr2	8387159	18471725	193458	Feather pigmentation	ROH-K
chr2	23353682	29764933	96617	pH of digestive tract contents	ROH-K
chr2	24473789	33281154	157164	Breast muscle pH	ROH-K
chr2	28609157	147651068	127117	Wattles weight	ROH-K
chr2	82320020	82320060	24467	Breast muscle pH	ROH-K
chr2	82445666	82445706	24468	Breast muscle pH	ROH-K
chr2	82839391	82839431	24471	Breast muscle pH	ROH-K
chr2	91661794	93577527	157210	Breast muscle Ph	ROH-K
chr2	86076	129788013	127112	Feather-crested head	ROH-L
chr2	18260951	19486747	157163	Breast muscle pH	ROH-L
chr2	19445503	23951413	171246	Fear-tonic immobility duration	ROH-L
chr2	23353682	29764933	96617	pH of digestive tract contents	ROH-L
chr2	24473789	33281154	157164	Breast muscle pH	ROH-L
chr2	27716484	27716524	101189	Thymus weight	ROH-L
chr2	28609157	147651068	127117	Wattles weight	ROH-L
chr2	29917892	30913444	193627	Abdominal fat weight	ROH-L
chr2	31405588	31405628	135686	Egg number	ROH-L
chr2	31405588	31405628	135690	Egg number	ROH-L
chr2	31405588	31405628	65708	Body weight (98 days)	ROH-L
chr2	86076	129788013	127112	Feather-crested head	ROH-L-K
chr2	28609157	147651068	127117	Wattles weight	ROH-L-K
chr2	82590842	82590882	24469	Breast muscle pH	ROH-L-K
chr20	8787589	8787629	16789	Egg weight	CLR-L
chr20	10729434	13149304	171255	Fear-tonic immobility duration	CLR-L
chr20	12053643	12948323	24946	Age at sexual maturity	CLR-L
chr20	12053643	12948323	24947	Age at sexual maturity	CLR-L
chr20	12053643	12948323	24948	Age at sexual maturity	CLR-L
chr20	12657167	13653404	95425	Dry matter digestibility	CLR-L
chr20	12929034	12929074	180114	Egg number	CLR-L
chr20	12932163	12932203	180098	Egg number	CLR-L
chr20	12934712	12934752	180096	Egg number	CLR-L
chr20	12971868	12971908	180100	Egg number	CLR-L
chr20	12989845	12989885	16791	Egg number	CLR-L
chr20	12657167	13653404	95425	Dry matter digestibility	Fst
chr20	9901487	10456900	135720	Body weight (84 days)	hapFLK
chr20	9901487	10456900	135721	Shank length	hapFLK
chr20	10050295	10990325	24960	Eggshell color	hapFLK
chr20	12657167	13653404	95425	Dry matter digestibility	ROH-K
chr20	13373156	13373196	153765	Body weight (56 days)	ROH-K
chr20	13383271	13383311	126748	Antibody titer to IBD	ROH-K
chr22	186743	1727059	96662	Ileum length	hapFLK
chr22	186743	2432393	96663	Ileum length	hapFLK
chr23	1015082	1911400	96667	Body weight (14 days)	Fst
chr23	1520134	1520174	125370	Albumen height	Fst
chr23	1570754	1570794	62006	Yolk weight	Fst
chr25	2652761	2652801	16738	Cecal bacterial burden after challenge with Salmonella T	hapFLK
chr25	3013243	3013283	154278	Meat color a*	hapFLK
chr25	3704722	3704762	21754	Spleen weight	hapFLK
chr26	67832	2538840	64571	Feed conversion ratio	CLR-K
chr26	166914	1016897	95400	Body temperature	CLR-K
chr26	227502	1110806	193457	Feather pigmentation	CLR-K
chr26	358988	359028	193611	Eggshell thickness	CLR-K
chr26	359055	359095	193612	Eggshell thickness	CLR-K
chr26	67832	2538840	64571	Feed conversion ratio	CLR-L
chr26	144489	144529	19478	Abdominal fat weight	CLR-L
chr26	144489	144529	19479	Abdominal fat percentage	CLR-L
chr26	166914	1016897	95400	Body temperature	CLR-L
chr26	67832	2538840	64571	Feed conversion ratio	hapFLK
chr26	718434	2759497	96669	Duodenum weight	hapFLK
chr26	1012287	2011131	160524	Abdominal fat weight	hapFLK
chr26	1012287	2011131	160528	Abdominal fat percentage	hapFLK
chr26	1028341	2151430	24957	Eggshell color	hapFLK
chr27	4379069	7563970	130479	Femur bone mineral content	hapFLK
chr27	4379069	7563970	130480	Femur weight	hapFLK
chr27	4379069	7563970	12712	Comb weight	hapFLK
chr27	5235804	6405365	160532	Skin weight	hapFLK
chr27	5235804	6405365	160533	Skin percentage	hapFLK
chr27	5235804	6405052	193630	Abdominal fat weight	hapFLK
chr27	5235804	6405052	177603	Intestine length	hapFLK
chr27	6821137	7914919	96672	Proventriculus weight	hapFLK
chr27	6840182	7287884	135726	Body weight (hatch)	hapFLK
chr27	7519076	7519116	14490	Abdominal fat percentage	hapFLK
chr28	111347	4360017	127113	Feather-crested head	hapFLK
chr28	1597273	2565636	24959	Eggshell color	hapFLK
chr28	2097345	3073929	177594	Gizzard percentage	hapFLK
chr28	3074709	4075406	193636	Abdominal fat percentage	hapFLK
chr28	3074709	4075406	193654	Carcass fat content, dry matter basis	hapFLK
chr3	4685036	103654276	127114	Comb weight	CLR-K
chr3	48785755	51460339	157169	Breast muscle pH	CLR-K
chr3	51787828	64794575	64556	Residual feed intake	CLR-K
chr3	57267351	57267391	137231	Feather pecking	CLR-K
chr3	71317900	71317940	140429	Eggshell strength	CLR-K
chr3	4685036	103654276	127114	Comb weight	CLR-L
chr3	51787828	64794575	64556	Residual feed intake	CLR-L
chr3	51965040	51965080	139742	Feed conversion ratio	CLR-L
chr3	66610559	67088191	157171	Breast muscle pH	CLR-L
chr3	66638402	66638442	139381	Feed conversion ratio	CLR-L
chr3	4685036	103654276	127114	Comb weight	CLR-L-K
chr3	51787828	64794575	64556	Residual feed intake	CLR-L-K
chr3	55836970	55837010	194191	Feather pigmentation	CLR-L-K
chr3	55836970	55837010	194267	Feather pigmentation	CLR-L-K
chr3	55837615	55837655	194192	Feather pigmentation	CLR-L-K
chr3	55837615	55837655	194268	Feather pigmentation	CLR-L-K
chr3	4685036	103654276	127114	Comb weight	Fst
chr3	7430479	7430519	139427	Feed conversion ratio	Fst
chr3	8569894	12223528	96629	Duodenum length	Fst
chr3	51787828	64794575	64556	Residual feed intake	Fst
chr3	61036817	61036857	24416	Breast muscle weight	Fst
chr3	61036817	61036857	24433	Breast muscle percentage	Fst
chr3	69287814	70543547	140465	Eggshell strength	Fst
chr3	69287814	70543547	140466	Eggshell strength	Fst
chr3	71317900	71317940	140429	Eggshell strength	Fst
chr3	85032345	86918192	157172	Breast muscle pH	Fst
chr3	4685036	103654276	127114	Comb weight	Fst-CLR-K
chr3	12447501	12447541	135680	Egg weight	Fst-CLR-K
chr3	12447501	12447541	65705	Body weight (84 days)	Fst-CLR-K
chr3	69287814	70543547	140464	Eggshell strength	Fst-CLR-K
chr3	453767	1332401	135699	Comb area	Fst-CLR-L
chr3	875391	3051819	135737	Body weight (112 days)	Fst-CLR-L
chr3	4685036	103654276	127114	Comb weight	Fst-CLR-L
chr3	8569894	12223528	96629	Duodenum length	Fst-CLR-L
chr3	9604742	10701934	165406	Tibia breaking strength	Fst-CLR-L
chr3	4685036	103654276	127114	Comb weight	ROH-K
chr3	4685036	103654276	127114	Comb weight	ROH-L
chr3	8569894	12223528	96629	Duodenum length	ROH-L
chr3	4685036	103654276	127114	Comb weight	ROH-L-K
chr3	48785755	51460339	157169	Breast muscle pH	ROH-L-K
chr3	51787828	64794575	64556	Residual feed intake	ROH-L-K
chr3	61941348	61941388	130252	Testes weight	ROH-L-K
chr3	61941348	61941388	130253	Testes percentage	ROH-L-K
chr3	62204161	62204201	24421	Breast muscle weight	ROH-L-K
chr3	62204161	62204201	24438	Breast muscle percentage	ROH-L-K
chr3	62305537	62305577	24422	Breast muscle weight	ROH-L-K
chr3	62305537	62305577	24439	Breast muscle percentage	ROH-L-K
chr4	38543038	48408336	96634	Ileum weight	CLR-K
chr4	38543038	48408336	96634	Ileum weight	Fst
chr4	71688216	77611367	170430	Heart weight	Fst
chr4	71688216	77092512	170436	Gizzard weight	Fst
chr4	71688216	77611367	170437	Gizzard weight	Fst
chr4	75895966	77353997	57901	Eggshell weight	Fst
chr4	77084353	77084393	63915	Egg weight	Fst
chr4	77084353	77084393	63916	Egg weight	Fst
chr4	77084353	77084393	63917	Egg weight	Fst
chr4	82139263	82139303	135678	Body weight (day of first egg)	Fst
chr4	82194863	82194903	119881	Aggressive behavior	Fst
chr4	82194863	82194903	119887	Aggressive behavior	Fst
chr4	83161851	83161891	66056	Shank circumference	Fst
chr4	83687738	83687778	195077	Feed intake	Fst
chr4	83688288	83688328	195105	Feed intake	Fst
chr4	83688982	83689022	195123	Feed intake	Fst
chr4	83689923	83689963	195078	Feed intake	Fst
chr4	83690333	83690373	195113	Feed intake	Fst
chr4	83692037	83692077	195098	Feed intake	Fst
chr4	27614387	27614427	170792	VLDL cholesterol level	Fst-CLR-L-K
chr4	27703954	27703994	170793	VLDL cholesterol level	Fst-CLR-L-K
chr4	27744900	27744940	170794	VLDL cholesterol level	Fst-CLR-L-K
chr4	94663	1004152	24973	Yolk weight	hapFLK
chr4	1803336	1803376	108064	Comb height	hapFLK
chr4	27802941	27802981	170795	VLDL cholesterol level	ROH-K
chr4	27873759	27873799	170796	VLDL cholesterol level	ROH-K
chr4	27890190	27890230	170797	VLDL cholesterol level	ROH-K
chr4	27910354	27910394	170799	VLDL cholesterol level	ROH-K
chr4	27995271	27995311	170800	VLDL cholesterol level	ROH-K
chr4	28020516	28020556	170801	VLDL cholesterol level	ROH-K
chr4	38543038	48408336	96634	Ileum weight	ROH-K
chr4	70548331	71525020	177596	Intestine length	ROH-K
chr4	70548331	71525020	177579	Gizzard weight	ROH-K
chr4	71688216	77611367	170430	Heart weight	ROH-K
chr4	71688216	77092512	170436	Gizzard weight	ROH-K
chr4	71688216	77611367	170437	Gizzard weight	ROH-K
chr4	74863019	76439757	126575	Body weight (70 days)	ROH-K
chr4	74863019	76439757	126576	Body weight (105 days)	ROH-K
chr4	74863019	76439757	126577	Body weight (140 days)	ROH-K
chr4	74863019	76439757	126579	Growth (70-105 days)	ROH-K
chr4	74863019	76439757	126578	Growth (35-70 days)	ROH-K
chr4	74863019	76439757	126580	Carcass weight	ROH-K
chr4	74863019	76439757	126581	Head weight	ROH-K
chr4	74863019	76439757	126582	Head weight	ROH-K
chr4	74863019	76439757	126583	Drumstick and thigh muscle weight	ROH-K
chr4	74863019	76439757	126584	Breast muscle weight	ROH-K
chr4	74863019	76439757	126779	Fecal egg count	ROH-K
chr4	74863019	76439757	126783	Body weight	ROH-K
chr4	74863019	76439757	126784	Body weight	ROH-K
chr4	74863019	76439757	126785	Body weight	ROH-K
chr4	74863019	76439757	126786	Body weight	ROH-K
chr4	74863019	76439757	126787	Body weight	ROH-K
chr4	74863019	76439757	126788	Body weight	ROH-K
chr4	74863019	76439757	126789	Body weight	ROH-K
chr4	74863019	76439757	126790	Body weight	ROH-K
chr4	74863019	76439757	126791	Body weight	ROH-K
chr4	74863019	76439757	126792	Body weight	ROH-K
chr4	74863019	76439757	126793	Body weight	ROH-K
chr4	74863019	76439757	126794	Body weight	ROH-K
chr4	74863019	76439757	126795	Body weight	ROH-K
chr4	74863019	76439757	126796	Body weight	ROH-K
chr4	74863019	76439757	126797	Body weight	ROH-K
chr4	74863019	76439757	126798	Body weight	ROH-K
chr4	74863019	76439757	126799	Body weight	ROH-K
chr4	74863019	76439757	126800	Body weight	ROH-K
chr4	74863019	76439757	126801	Body weight	ROH-K
chr4	74863019	76439757	126802	Body weight	ROH-K
chr4	74863019	76439757	126832	Body weight	ROH-K
chr4	75302450	76071478	24916	Albumen height	ROH-K
chr4	75302450	76071478	24919	Albumen height	ROH-K
chr4	75302450	76071478	24937	Yolk weight	ROH-K
chr4	75302450	76071478	24941	Yolk weight	ROH-K
chr4	75302450	76071478	24944	Egg production rate	ROH-K
chr4	75302450	76071478	24949	Body weight	ROH-K
chr4	75395796	75395836	160886	Body weight (120 days)	ROH-K
chr4	75460294	76428757	177581	Gizzard weight	ROH-K
chr4	75477348	75477387	151103	Oviduct weight	ROH-K
chr4	75679369	75679409	101224	Bursa of Fabricius weight	ROH-K
chr4	75679369	75679409	24391	Carcass weight	ROH-K
chr4	75679369	75679409	24400	Carcass weight	ROH-K
chr4	75680982	75681022	24392	Carcass weight	ROH-K
chr4	75680982	75681022	24401	Carcass weight	ROH-K
chr4	94663	1004152	24973	Yolk weight	ROH-L
chr4	567589	567629	108116	Comb height	ROH-L
chr4	567589	567629	108370	Comb weight	ROH-L
chr4	574427	574467	137335	Feather pecking	ROH-L
chr4	585644	585684	137336	Feather pecking	ROH-L
chr4	594184	594224	108371	Comb weight	ROH-L
chr4	594184	594224	108117	Comb height	ROH-L
chr4	600667	600707	107947	Comb length	ROH-L
chr4	600667	600707	108372	Comb weight	ROH-L
chr4	600667	600707	108118	Comb height	ROH-L
chr4	614375	614415	108373	Comb weight	ROH-L
chr4	614375	614415	108119	Comb height	ROH-L
chr4	617282	617322	108374	Comb weight	ROH-L
chr4	617282	617322	108120	Comb height	ROH-L
chr4	620967	621007	107948	Comb length	ROH-L
chr4	620967	621007	108375	Comb weight	ROH-L
chr4	620967	621007	108121	Comb height	ROH-L
chr4	635042	635082	108439	Comb weight	ROH-L
chr4	635042	635082	107975	Comb length	ROH-L
chr4	635042	635082	108174	Comb height	ROH-L
chr4	642897	642937	108376	Comb weight	ROH-L
chr4	642897	642937	108122	Comb height	ROH-L
chr4	651323	651363	107949	Comb length	ROH-L
chr4	651323	651363	108377	Comb weight	ROH-L
chr4	651323	651363	108123	Comb height	ROH-L
chr4	654004	654044	108378	Comb weight	ROH-L
chr4	654004	654044	108124	Comb height	ROH-L
chr4	661825	661865	107950	Comb length	ROH-L
chr4	661825	661865	108379	Comb weight	ROH-L
chr4	661825	661865	108125	Comb height	ROH-L
chr4	664784	664824	108380	Comb weight	ROH-L
chr4	664784	664824	108126	Comb height	ROH-L
chr4	670655	670695	107951	Comb length	ROH-L
chr4	670655	670695	108381	Comb weight	ROH-L
chr4	670655	670695	108127	Comb height	ROH-L
chr4	676811	676851	108382	Comb weight	ROH-L
chr4	676811	676851	108128	Comb height	ROH-L
chr4	677304	677344	107952	Comb length	ROH-L
chr4	677304	677344	108383	Comb weight	ROH-L
chr4	677304	677344	108129	Comb height	ROH-L
chr4	685504	685544	108384	Comb weight	ROH-L
chr4	685504	685544	108130	Comb height	ROH-L
chr4	688265	688305	107953	Comb length	ROH-L
chr4	688265	688305	108385	Comb weight	ROH-L
chr4	688265	688305	108131	Comb height	ROH-L
chr4	690106	690146	108386	Comb weight	ROH-L
chr4	690106	690146	108132	Comb height	ROH-L
chr4	696309	696349	108387	Comb weight	ROH-L
chr4	696309	696349	108133	Comb height	ROH-L
chr4	699179	699219	108388	Comb weight	ROH-L
chr4	699179	699219	108134	Comb height	ROH-L
chr4	703837	703877	108389	Comb weight	ROH-L
chr4	708700	708740	107954	Comb length	ROH-L
chr4	708700	708740	108390	Comb weight	ROH-L
chr4	708700	708740	108135	Comb height	ROH-L
chr4	710859	710899	108391	Comb weight	ROH-L
chr4	710859	710899	108136	Comb height	ROH-L
chr4	715954	715994	108392	Comb weight	ROH-L
chr4	722190	722230	108393	Comb weight	ROH-L
chr4	728208	728248	108394	Comb weight	ROH-L
chr4	728208	728248	108137	Comb height	ROH-L
chr4	735704	735744	108395	Comb weight	ROH-L
chr4	747705	747745	107955	Comb length	ROH-L
chr4	747705	747745	108396	Comb weight	ROH-L
chr4	747705	747745	108138	Comb height	ROH-L
chr4	753973	754013	107956	Comb length	ROH-L
chr4	753973	754013	108397	Comb weight	ROH-L
chr4	753973	754013	108139	Comb height	ROH-L
chr4	761632	761672	107958	Comb length	ROH-L
chr4	761632	761672	108399	Comb weight	ROH-L
chr4	761632	761672	108141	Comb height	ROH-L
chr4	762147	762187	107959	Comb length	ROH-L
chr4	762147	762187	108400	Comb weight	ROH-L
chr4	762147	762187	108142	Comb height	ROH-L
chr4	772683	772723	108401	Comb weight	ROH-L
chr4	27995271	27995311	170800	VLDL cholesterol level	ROH-L
chr4	28020516	28020556	170801	VLDL cholesterol level	ROH-L
chr4	30855807	30855847	64525	Feed conversion ratio	ROH-L
chr4	70548331	71525020	177596	Intestine length	ROH-L-K
chr4	70548331	71525020	177579	Gizzard weight	ROH-L-K
chr4	81081888	81081928	119884	Aggressive behavior	ROH-L-K
chr4	81124422	81124462	119885	Aggressive behavior	ROH-L-K
chr4	81124422	81124462	119879	Aggressive behavior	ROH-L-K
chr4	81132948	81132988	62150	Body weight (42 days)	ROH-L-K
chr5	20367780	21623203	157177	Breast muscle pH	CLR-K
chr5	21781111	22261250	135703	Shank length	CLR-K
chr5	26615185	26615225	19356	Drumstick and thigh weight	CLR-L
chr5	26615185	26615225	19357	Drumstick and thigh weight	CLR-L
chr5	40693019	41082421	64487	Egg number	CLR-L
chr5	40693019	41082421	64488	Egg number	CLR-L
chr5	41032195	41032235	64479	Egg number	CLR-L
chr5	41037562	41037602	62002	Yolk weight	CLR-L
chr5	41037562	41037602	64480	Egg number	CLR-L
chr5	41082401	41082441	64482	Egg number	CLR-L
chr5	41094763	41251743	64489	Egg number	CLR-L
chr5	41094763	41251743	64490	Egg number	CLR-L
chr5	41097889	41097929	62003	Yolk weight	CLR-L
chr5	41097889	41097929	64481	Egg number	CLR-L
chr5	41108938	41108978	64483	Egg number	CLR-L
chr5	41111703	41111743	64484	Egg number	CLR-L
chr5	41125064	41125104	62004	Yolk weight	CLR-L
chr5	19057754	19057794	193619	Eggshell percentage	Fst-CLR-L-K
chr5	2223736	3192013	95415	Body weight (28 days)	ROH-K
chr5	26615185	26615225	19356	Drumstick and thigh weight	ROH-L
chr5	26615185	26615225	19357	Drumstick and thigh weight	ROH-L
chr6	2770202	34911871	147744	Ovary weight	hapFLK
chr6	2770202	34911871	147745	Ovary percentage	hapFLK
chr6	23858331	23858371	65724	Body weight (112 days)	hapFLK
chr6	2770202	34911871	147744	Ovary weight	ROH-L
chr6	2770202	34911871	147745	Ovary percentage	ROH-L
chr6	8671253	16671127	139661	Feed conversion ratio	ROH-L
chr6	8671253	16671127	139712	Feed conversion ratio	ROH-L
chr6	8671253	16671127	139709	Feed conversion ratio	ROH-L
chr6	8671253	16671127	139733	Feed conversion ratio	ROH-L
chr6	8671253	16671127	139743	Feed conversion ratio	ROH-L
chr6	8671253	16671127	139760	Feed conversion ratio	ROH-L
chr7	1680380	2469584	171249	Fear-tonic immobility duration	CLR-K
chr7	3553031	34886502	127115	Comb weight	CLR-K
chr7	16422177	21963623	71125	Abdominal fat percentage	CLR-K
chr7	3553031	34886502	127115	Comb weight	CLR-L-K
chr7	9100445	9100485	14505	Abdominal fat percentage	CLR-L-K
chr7	3553031	34886502	127115	Comb weight	Fst
chr7	23581092	29332328	96637	Ileum weight	Fst
chr7	24513734	28831246	96679	Intestine weight/length ratio	Fst
chr7	3553031	34886502	127115	Comb weight	Fst-CLR-L
chr7	3553031	34886502	127115	Comb weight	hapFLK
chr7	22094880	22094920	157251	Breast muscle pH	hapFLK
chr7	22167489	22167529	126769	Fecal egg count	hapFLK
chr7	22255752	23330634	135705	Shank length	hapFLK
chr7	125682	1001801	24982	Age at sexual maturity	ROH-K
chr7	3553031	34886502	127115	Comb weight	ROH-K
chr7	7942549	7942589	139741	Feed conversion ratio	ROH-K
chr7	16422177	21963623	71125	Abdominal fat percentage	ROH-K
chr7	17157430	20608375	37930	Comb shape	ROH-K
chr7	3553031	34886502	127115	Comb weight	ROH-L
chr7	7942549	7942589	139741	Feed conversion ratio	ROH-L
chr7	8111541	8111581	160884	Body weight (28 days)	ROH-L
chr8	3906018	24996878	147743	Ovary percentage	CLR-L-K
chr8	4552275	29005038	127123	Feathered feet	CLR-L-K
chr8	9102979	9103019	139286	Feed conversion ratio	CLR-L-K
chr8	406926	4253000	96639	Ileum weight	Fst
chr8	3906018	24996878	147743	Ovary percentage	Fst
chr8	4552275	29005038	127123	Feathered feet	Fst
chr8	11453568	11453608	14509	Abdominal fat percentage	Fst
chr8	11649570	11649610	14510	Abdominal fat percentage	Fst
chr8	13206954	18203356	96640	Ileum length	Fst
chr8	27583581	29549692	157213	Breast muscle pH	Fst
chr8	29116873	29116913	154267	Pectoralis major percent	Fst
chr8	3906018	24996878	147743	Ovary percentage	Fst-CLR-K
chr8	4552275	29005038	127123	Feathered feet	Fst-CLR-K
chr8	3906018	24996878	147743	Ovary percentage	Fst-CLR-L
chr8	4552275	29005038	127123	Feathered feet	Fst-CLR-L
chr8	406926	4253000	96639	Ileum weight	hapFLK
chr8	3906018	24996878	147743	Ovary percentage	hapFLK
chr8	4363434	4363474	137265	Feather pecking	hapFLK
chr8	4382039	4382079	194194	Feather pigmentation	hapFLK
chr8	4382039	4382079	194269	Feather pigmentation	hapFLK
chr8	4383196	4383236	194195	Feather pigmentation	hapFLK
chr8	4383196	4383236	194270	Feather pigmentation	hapFLK
chr8	4411468	4411508	194196	Feather pigmentation	hapFLK
chr8	4422905	4422945	194197	Feather pigmentation	hapFLK
chr8	4423165	4423205	194198	Feather pigmentation	hapFLK
chr8	4469887	4469927	194199	Feather pigmentation	hapFLK
chr8	4532964	4533004	194200	Feather pigmentation	hapFLK
chr8	4532964	4533004	194271	Feather pigmentation	hapFLK
chr8	4536564	4536604	194201	Feather pigmentation	hapFLK
chr8	4536564	4536604	194272	Feather pigmentation	hapFLK
chr8	4552275	29005038	127123	Feathered feet	hapFLK
chr8	4570340	4570380	137266	Feather pecking	hapFLK
chr8	4598890	4598930	194202	Feather pigmentation	hapFLK
chr8	4598890	4598930	194273	Feather pigmentation	hapFLK
chr8	4618020	4618060	194203	Feather pigmentation	hapFLK
chr8	4618020	4618060	194274	Feather pigmentation	hapFLK
chr8	19669415	21623637	157212	Breast muscle pH	hapFLK
chr8	20439403	20439443	157253	Breast muscle pH	hapFLK
chr8	20455760	22452313	95408	Body weight (21 days)	hapFLK
chr8	20632416	20632456	171305	Eggshell protoporphyrin amount	hapFLK
chr8	20705195	20705235	171301	Eggshell protoporphyrin amount	hapFLK
chr8	21011714	21011754	139704	Feed conversion ratio	hapFLK
chr8	21021866	21021906	139664	Feed conversion ratio	hapFLK
chr8	406926	4253000	96639	Ileum weight	ROH-K
chr8	3906018	24996878	147743	Ovary percentage	ROH-K
chr8	4552275	29005038	127123	Feathered feet	ROH-K
chr8	9827325	9827365	139411	Feed conversion ratio	ROH-K
chr8	9827333	9827373	139596	Feed conversion ratio	ROH-K
chr8	13206954	18203356	96640	Ileum length	ROH-K
chr8	406926	4253000	96639	Ileum weight	ROH-L
chr8	406926	4253000	96639	Ileum weight	ROH-L
chr8	3906018	24996878	147743	Ovary percentage	ROH-L
chr8	4552275	29005038	127123	Feathered feet	ROH-L
chr8	11649570	11649610	14510	Abdominal fat percentage	ROH-L
chr8	12702814	12702854	179158	Feather pigmentation	ROH-L
chr8	13206954	18203356	96640	Ileum length	ROH-L
chr9	2829464	23051176	127118	Wattles weight	Fst
chr9	2829464	23051176	127118	Wattles weight	Fst-CLR-L-K
chr9	18700049	19474926	157185	Breast muscle pH	Fst-CLR-L-K
chr9	2829464	23051176	127118	Wattles weight	hapFLK
chr9	4176808	5174684	160534	Skin percentage	hapFLK
chr9	5066871	5066911	139800	Feed intake	hapFLK
chr9	5072201	5072241	139801	Feed intake	hapFLK
chr9	5082099	5082139	137278	Feather pecking	hapFLK
chr9	5190488	5190528	139797	Feed intake	hapFLK
chr9	5190488	5190528	139803	Residual feed intake	hapFLK
chr9	5248680	5248720	139413	Feed conversion ratio	hapFLK
